# Supplementary material for: Transcriptomic response of Gordonia sp. strain NB4-1Y when provided with 6:2 fluorotelomer sulfonamidoalkyl betaine or 6:2 fluorotelomer sulfonate as sole sulfur source
Source: Biodegradation. 2020 Nov 5;31(4):407–22. doi: 10.1007/s10532-020-09917-8 (PMC7661421; doi:10.1007/s10532-020-09917-8)
Supplement: Supplementary file 2 — Supplementary file2 (XLSX 80 KB) [file 10532_2020_9917_MOESM2_ESM.xlsx]

## Sheet: Venn_Diagram_HigherExpression
Condition:	protein_id	annotation	locus_tag	old_locus_tag	FTAB_TPM	FTSA_TPM	OCT_TPM	MgSO4_TPM
FTAB_FTSA_OCT	WP_020789536.1	transcription_factor_WhiB_family_protein_CDS	ISGA_RS08455	ISGA_1525	794.334	759.067	378.651	58.7907
FTAB_FTSA_OCT	WP_020789866.1	hypothetical_protein_CDS	ISGA_RS19445	ISGA_598	3.9412	2.01729	4.63657	0
FTAB_FTSA_OCT	WP_020790120.1	aliphatic_sulfonate_ABC_transporter_periplasmic_ligand-binding_protein_CDS	ISGA_RS20390	ISGA_873	76.321	34.5915	45.3829	0.829426
FTAB_FTSA_OCT	WP_020790261.1	MFS_transporter_CDS	ISGA_RS06635	ISGA_332	108.863	96.6826	119.256	31.8599
FTAB_FTSA_OCT	WP_020790333.1	hypothetical_protein_CDS	ISGA_RS13035	ISGA_6	24.1199	10.8025	3.54694	0
FTAB_FTSA_OCT	WP_020790376.1	DUF4244_domain-containing_protein_CDS	ISGA_RS12875	ISGA_4215	17.2784	13.8975	92.9227	0
FTAB_FTSA_OCT	WP_020790493.1	alkanesulfonate_monooxygenase_CDS	ISGA_RS14690	ISGA_205	4.31143	7.23883	6.07362	0.469146
FTAB_FTSA_OCT	WP_020790497.1	ABC_transporter_ATP-binding_protein_CDS	ISGA_RS14695	ISGA_204	4.53356	6.80595	6.4331	0.39923
FTAB_FTSA_OCT	WP_020790499.1	ABC_transporter_permease_CDS	ISGA_RS14700	ISGA_203	10.8198	16.0384	17.1397	2.44018
FTAB_FTSA_OCT	WP_020790500.1	acetyltransferase_family_protein_CDS	ISGA_RS14715	ISGA_199	171.947	186.465	179.387	24.4238
FTAB_FTSA_OCT	WP_020790539.1	transcriptional_regulator_CDS	ISGA_RS00860	ISGA_2067	52.5891	35.2246	455.571	2.50757
FTAB_FTSA_OCT	WP_020790636.1	dihydroxy-acid_dehydratase_CDS	ISGA_RS20215	ISGA_287	227.195	332.283	162.627	35.7874
FTAB_FTSA_OCT	WP_020790800.1	hypothetical_protein_CDS	ISGA_RS05400	ISGA_649	52.2183	73.1194	55.7271	13.8062
FTAB_FTSA_OCT	WP_020790817.1	metal-sulfur_cluster_assembly_factor_CDS	ISGA_RS04980	ISGA_2112	336.164	443.583	302.838	101.407
FTAB_FTSA_OCT	WP_020790910.1	OsmC_family_peroxiredoxin_CDS	ISGA_RS19530	ISGA_3688	1412.28	839.898	993.542	118.489
FTAB_FTSA_OCT	WP_020790957.1	transcriptional_repressor_CDS	ISGA_RS13130	ISGA_1059	159.685	234.126	191.59	26.558
FTAB_FTSA_OCT	WP_020791215.1	DUF4395_domain-containing_protein_CDS	ISGA_RS20975	ISGA_1298	2235.83	1644.8	2863.97	428.367
FTAB_FTSA_OCT	WP_020791472.1	acyl-CoA_dehydrogenase_C-terminal_domain_protein_CDS	ISGA_RS07175		295.061	50.0277	100.901	0.749112
FTAB_FTSA_OCT	WP_020791473.1	hypothetical_protein_CDS	ISGA_RS07170	ISGA_473	523.051	69.4755	242.468	0.579084
FTAB_FTSA_OCT	WP_020791537.1	mycothione_reductase_CDS	ISGA_RS03705	ISGA_1967	134.409	111.052	122.71	21.751
FTAB_FTSA_OCT	WP_020791568.1	aminotransferase_class_I_and_II_family_protein_CDS	ISGA_RS18485	ISGA_3152	228.04	214.226	56.8147	14.8657
FTAB_FTSA_OCT	WP_020791569.1	aldo/keto_reductase_CDS	ISGA_RS18480	ISGA_3153	823.028	889.343	88.3139	16.8328
FTAB_FTSA_OCT	WP_020792138.1	hypothetical_protein_CDS	ISGA_RS00645	ISGA_5090	13.5629	10.4131	45.2081	0
FTAB_FTSA_OCT	WP_020792305.1	alpha/beta_hydrolase_CDS	ISGA_RS20755	ISGA_2498	72.4051	31.8858	29.829	3.11184
FTAB_FTSA_OCT	WP_020792363.1	sulfotransferase_CDS	ISGA_RS21035	ISGA_1644	144.244	112.748	107.018	34.1559
FTAB_FTSA_OCT	WP_020792480.1	permease_for_cytosine/purine_uracil_thiamine			34.9691	31.6583	42.5166	2.2232
FTAB_FTSA_OCT	WP_020792845.1	WhiB_family_transcriptional_regulator_CDS	ISGA_RS18230	ISGA_1517	100.594	115.401	60.8913	17.4851
FTAB_FTSA_OCT	WP_020793023.1	bacterial_regulatory_helix-turn-helix_lysR_family_protein_CDS	ISGA_RS22090		447.352	425.654	562.92	30.9512
FTAB_FTSA_OCT	WP_020793028.1	sulfite_oxidase-like_oxidoreductase_CDS	ISGA_RS11585	ISGA_4358	973.686	889.861	377.144	110.747
FTAB_FTSA_OCT	WP_020793060.1	carbonic_anhydrase_CDS	ISGA_RS22885	ISGA_5257	553.011	391.903	401.663	65.7982
FTAB_FTSA_OCT	WP_020793108.1	cyclase_family_protein_CDS	ISGA_RS22050	ISGA_2281	39.1479	15.0031	35.0041	1.96046
FTAB_FTSA_OCT	WP_020793213.1	DNA-binding_protein_CDS	ISGA_RS17010	ISGA_2331	3.82323	1.9569	4.49778	0
FTAB_FTSA_OCT	WP_020793723.1	daunorubicin_resistance_ABC_transporter_ATP-binding_family_protein_CDS	ISGA_RS13230		34.781	44.2596	99.2533	11.35
FTAB_FTSA_OCT	WP_020793770.1	50S_ribosomal_protein_L33_CDS	ISGA_RS07550	ISGA_5057	4.65565	16.6808	125.972	0
FTAB_FTSA_OCT	WP_020793778.1	alkylhydroperoxidase_AhpD_family_protein_CDS	ISGA_RS04170		904.305	2079.92	2553.39	167.008
FTAB_FTSA_OCT	WP_020793848.1	FMN-dependent_monooxygenase_CDS	ISGA_RS09820	ISGA_3753	27.8558	53.2794	225.564	4.59187
FTAB_FTSA_OCT	WP_020793849.1	sulfurtransferase_CDS	ISGA_RS09825	ISGA_3752	123.662	230.361	597.544	14.4701
FTAB_FTSA_OCT	WP_020793898.1	hypothetical_protein_CDS	ISGA_RS03005	ISGA_4269	4053.87	9244.45	1100.28	44.5318
FTAB_FTSA_OCT	WP_020793899.1	DNA-binding_transcriptional_regulator_CDS	ISGA_RS02995	ISGA_4271	6458.7	8357.19	901.87	70.6022
FTAB_FTSA_OCT	WP_020793900.1	heavy_metal-associated_domain_protein_CDS	ISGA_RS03000	ISGA_4270	32146.3	42901.7	5166.54	596.726
FTAB_FTSA_OCT	WP_020794112.1	flavin_reductase_CDS	ISGA_RS02620	ISGA_4123	2160.61	988.411	3431.61	196.58
FTAB_FTSA_OCT	WP_020794399.1	ferredoxin_CDS	ISGA_RS22010	ISGA_4549	2.15938	4.42108	5.08074	0
FTAB_FTSA_OCT	WP_020794796.1	FMN-dependent_monooxygenase_CDS	ISGA_RS09755	ISGA_1222	1858.78	693.649	1602.08	24.831
FTAB_FTSA_OCT	WP_020794801.1	hypothetical_protein_CDS	ISGA_RS13595	ISGA_3316	505.918	147.236	264.89	45.1486
FTAB_FTSA_OCT	WP_053776019.1	glycine_dehydrogenase_(aminomethyl-transferring)_CDS	ISGA_RS00305	ISGA_05930	74.8631	52.3004	220.122	15.5421
FTAB_FTSA_OCT	WP_053776057.1	cysteine_dioxygenase_CDS	ISGA_RS00680	ISGA_06045	1252.78	1043.92	1161.38	80.594
FTAB_FTSA_OCT	WP_053776062.1	sulfurtransferase_CDS	ISGA_RS00685	ISGA_5376	1570.32	1089.61	1338.72	80.5728
FTAB_FTSA_OCT	WP_053776076.1	tRNA_lysidine(34)_synthetase_TilS_CDS	ISGA_RS00835	ISGA_06080	37.4319	37.6845	29.7907	7.07911
FTAB_FTSA_OCT	WP_053776079.1	MFS_transporter_CDS	ISGA_RS00855	ISGA_06095	104.621	70.0729	504.027	5.124
FTAB_FTSA_OCT	WP_053776081.1	hypothetical_protein_CDS	ISGA_RS00870	ISGA_2070	4262.99	3942.58	6952.83	101.901
FTAB_FTSA_OCT	WP_053776270.1	NADPH-dependent_FMN_reductase_CDS	ISGA_RS02625	ISGA_4124	1436.84	714.871	2450.28	212.717
FTAB_FTSA_OCT	WP_053776305.1	heavy_metal_translocating_P-type_ATPase_CDS	ISGA_RS03010	ISGA_4267	594.439	827.972	197.798	4.23374
FTAB_FTSA_OCT	WP_053776322.1	ROK_family_protein_CDS	ISGA_RS03185	ISGA_4985	675.631	480.125	1366.38	121.422
FTAB_FTSA_OCT	WP_053776429.1	peroxiredoxin_CDS	ISGA_RS04175	ISGA_3587	832.74	2156.31	2208.83	232.281
FTAB_FTSA_OCT	WP_053776448.1	peptide-methionine_(R)-S-oxide_reductase_CDS	ISGA_RS04355	ISGA_2720	737.409	1548.95	443.744	119.911
FTAB_FTSA_OCT	WP_053776723.1	hypothetical_protein_CDS	ISGA_RS06400	ISGA_2440	10.6246	3.10752	5.35678	0
FTAB_FTSA_OCT	WP_053776738.1	quinone_oxidoreductase_CDS	ISGA_RS06680	ISGA_07805	42.906	16.9961	17.8077	0.910559
FTAB_FTSA_OCT	WP_053776789.1	LysR_family_transcriptional_regulator_CDS	ISGA_RS07180	ISGA_475	91.2889	54.3017	48.1599	8.80207
FTAB_FTSA_OCT	WP_053776834.1	isopenicillin_N_synthase_family_oxygenase_CDS	ISGA_RS07185	ISGA_476	264.212	63.107	130.367	8.07448
FTAB_FTSA_OCT	WP_053776845.1	type_B_50S_ribosomal_protein_L31_CDS	ISGA_RS07535	ISGA_08060	27.3071	77.2414	136.954	0
FTAB_FTSA_OCT	WP_053776948.1	copper-translocating_P-type_ATPase_CDS	ISGA_RS08435	ISGA_1529	189.738	376.115	15.8033	0.793746
FTAB_FTSA_OCT	WP_053777102.1	metal_ABC_transporter_substrate-binding_protein_CDS	ISGA_RS09760	ISGA_1221	919.538	474.175	1041.23	21.1715
FTAB_FTSA_OCT	WP_053777104.1	methionine_ABC_transporter_ATP-binding_protein_CDS	ISGA_RS09770	ISGA_08710	2047.73	1041.57	3628.39	52.4686
FTAB_FTSA_OCT	WP_053777105.1	FMN-dependent_monooxygenase_CDS	ISGA_RS09775	ISGA_1218	1137.81	659.932	2749.58	51.0708
FTAB_FTSA_OCT	WP_053777112.1	GntR_family_transcriptional_regulator_CDS	ISGA_RS09830	ISGA_08740	201.997	393.713	422.301	11.8489
FTAB_FTSA_OCT	WP_053777181.1	LLM_class_flavin-dependent_oxidoreductase_CDS	ISGA_RS10415	ISGA_08960	19.8303	12.565	31.8427	2.02015
FTAB_FTSA_OCT	WP_053777439.1	sulfurtransferase_CDS	ISGA_RS12750	ISGA_4816	63.9397	71.4937	41.1563	9.24217
FTAB_FTSA_OCT	WP_053777480.1	hypothetical_protein_CDS	ISGA_RS13135	ISGA_1060	242.208	141.339	328.765	33.888
FTAB_FTSA_OCT	WP_053777511.1	hypothetical_protein_CDS	ISGA_RS13140	ISGA_4824	189.898	98.2016	258.569	10.6096
FTAB_FTSA_OCT	WP_053777560.1	hypothetical_protein_CDS	ISGA_RS13760	ISGA_1581	8.00705	3.2787	32.0272	0
FTAB_FTSA_OCT	WP_053777568.1	hypothetical_protein_CDS	ISGA_RS13815	ISGA_10060	7.40501	2.52682	31.9422	0
FTAB_FTSA_OCT	WP_053777569.1	hypothetical_protein_CDS	ISGA_RS13820	ISGA_10065	6.13215	4.70807	33.6657	0
FTAB_FTSA_OCT	WP_053777621.1	hypothetical_protein_CDS	ISGA_RS14145	none	33.3319	23.2539	8.4174	1.98756
FTAB_FTSA_OCT	WP_053777622.1	LLM_class_flavin-dependent_oxidoreductase_CDS	ISGA_RS14165	ISGA_4353	409.194	596.744	347.193	21.5853
FTAB_FTSA_OCT	WP_053777623.1	hypothetical_protein_CDS	ISGA_RS14170	ISGA_10185	3054.43	3046.11	1525.43	516.204
FTAB_FTSA_OCT	WP_053777669.1	acyl-CoA_dehydrogenase_CDS	ISGA_RS14720	ISGA_10330	94.1159	83.5668	96.6245	6.5293
FTAB_FTSA_OCT	WP_053777670.1	LLM_class_flavin-dependent_oxidoreductase_CDS	ISGA_RS14725	ISGA_10335	122.857	144.985	188.585	4.25907
FTAB_FTSA_OCT	WP_053777671.1	nitrilotriacetate_monooxygenase_CDS	ISGA_RS14730	ISGA_4934	200.979	152.281	292.908	5.07518
FTAB_FTSA_OCT	WP_053777723.1	homoserine_O-acetyltransferase_CDS	ISGA_RS15195	ISGA_10520	386.807	348.473	1703.66	100.432
FTAB_FTSA_OCT	WP_053777787.1	DNA-binding_response_regulator_CDS	ISGA_RS15500	ISGA_10645	27.1302	5.78603	5.1295	0
FTAB_FTSA_OCT	WP_053777807.1	gltD_CDS	ISGA_RS15655	ISGA_459	115.015	40.1674	45.8819	9.63186
FTAB_FTSA_OCT	WP_053777813.1	hypothetical_protein_CDS	ISGA_RS15710	none	9.84548	8.63891	13.7888	1.33491
FTAB_FTSA_OCT	WP_053777858.1	biotin_synthase_BioB_CDS	ISGA_RS15480	ISGA_10625	12.711	28.996	137.533	3.63175
FTAB_FTSA_OCT	WP_053778012.1	hypothetical_protein_CDS	ISGA_RS17475	ISGA_11305	6.17896	8.05044	9.25162	0
FTAB_FTSA_OCT	WP_053778052.1	ribosomal_subunit_interface_protein_CDS	ISGA_RS17780	ISGA_3778	11549.7	6464	5805.9	1336.45
FTAB_FTSA_OCT	WP_053778053.1	preprotein_translocase_subunit_SecA_CDS	ISGA_RS17785	ISGA_11395	891.769	415.264	763.458	144.64
FTAB_FTSA_OCT	WP_053778253.1	hypothetical_protein_CDS	ISGA_RS19535	ISGA_11885	157.601	171.366	177.002	19.1819
FTAB_FTSA_OCT	WP_053778255.1	DUF3073_domain-containing_protein_CDS	ISGA_RS19550	ISGA_11895	12036.4	10806.6	10015	3344.1
FTAB_FTSA_OCT	WP_053778351.1	ABC_transporter_ATP-binding_protein_CDS	ISGA_RS20375	ISGA_4764	69.3199	30.3498	23.0843	4.35131
FTAB_FTSA_OCT	WP_053778352.1	pyridine_nucleotide-disulfide_oxidoreductase_CDS	ISGA_RS20380	ISGA_12195	158.111	66.9679	68.7912	2.16666
FTAB_FTSA_OCT	WP_053778353.1	ferredoxin_family_protein_CDS	ISGA_RS20385	ISGA_12200	281.842	140.342	161.127	3.00558
FTAB_FTSA_OCT	WP_053778428.1	adenylyl-sulfate_kinase_CDS	ISGA_RS21025	ISGA_3382	373.302	141.111	291.891	21.1107
FTAB_FTSA_OCT	WP_053778449.1	sulfate_adenylyltransferase_subunit_CysD_CDS	ISGA_RS21030	ISGA_1645	221.249	119.946	136.088	26.37
FTAB_FTSA_OCT	WP_053778472.1	hypothetical_protein_CDS	ISGA_RS21365	ISGA_12455	368.458	384.129	827.042	115.853
FTAB_FTSA_OCT	WP_053778492.1	ketoacyl-ACP_synthase_III_CDS	ISGA_RS21360	ISGA_1255	181.962	188.011	160.271	48.4596
FTAB_FTSA_OCT	WP_053778551.1	hypothetical_protein_CDS	ISGA_RS22070	ISGA_4650	32.5842	12.0346	17.3796	2.60677
FTAB_FTSA_OCT	WP_053778557.1	ABC_transporter_ATP-binding_protein_CDS	ISGA_RS22060	ISGA_12675	26.9865	10.078	12.2847	2.32845
FTAB_FTSA_OCT	WP_053778724.1	ferredoxin_CDS	ISGA_RS23495	ISGA_13300	22.2344	1.89676	4.35955	0
FTAB_FTSA_OCT	WP_082365642.1	catalase/peroxidase_HPI_CDS	ISGA_RS00085	ISGA_1953	711.88	369.297	230.93	53.0353
FTAB_FTSA_OCT	WP_082365657.1	aminotransferase_class_V-fold_PLP-dependent_enzyme_CDS	ISGA_RS00875	ISGA_06105	1700.32	1267.86	1377.98	50.2895
FTAB_FTSA_OCT	WP_082365658.1	isochorismate_synthase_CDS	ISGA_RS00880	ISGA_3441	8.92631	7.41704	6.72805	1.54036
FTAB_FTSA_OCT	WP_082365814.1	hypothetical_protein_CDS	ISGA_RS25120	none	203.004	99.3475	191.939	29.368
FTAB_FTSA_OCT	WP_082365832.1	DUF664_domain-containing_protein_CDS	ISGA_RS25140	none	10.0605	11.7701	23.671	0
FTAB_FTSA_OCT	WP_082365861.1	ABC_transporter_permease_CDS	ISGA_RS09765	ISGA_1220	1881.81	1126.36	2430.76	50.8188
FTAB_FTSA_OCT	WP_082365884.1	oxidoreductase_CDS	ISGA_RS11580	ISGA_4357	826.991	555.319	713.404	151.982
FTAB_FTSA_OCT	WP_082365916.1	TetR/AcrR_family_transcriptional_regulator_CDS	ISGA_RS13290	ISGA_3238	8.24023	3.99767	21.327	0.408043
FTAB_FTSA_OCT	WP_082365940.1	ATP-binding_protein_CDS	ISGA_RS14175	ISGA_4355	10.1018	9.60605	10.2529	2.4674
FTAB_FTSA_OCT	WP_082366001.1	hypothetical_protein_CDS	ISGA_RS25415	none	3.92714	2.01009	6.93004	0
FTAB_FTSA_OCT	WP_082366064.1	ABC_transporter_permease_CDS	ISGA_RS20370	ISGA_12190	72.8051	64.3645	22.346	6.98298
FTAB_FTSA_OCT	WP_082366075.1	formylglycine-generating_enzyme_family_protein_CDS	ISGA_RS21020	ISGA_3381	135.734	60.9186	183.803	16.944
FTAB_FTSA_OCT	WP_082366093.1	GMC_family_oxidoreductase_CDS	ISGA_RS25555	none	17.2935	9.92911	17.0693	2.19131
FTAB_FTSA_OCT	WP_082366094.1	acyl-CoA_dehydrogenase_CDS	ISGA_RS22055	ISGA_2280	65.6802	19.8136	35.3493	5.60132
FTAB_FTSA_OCT	WP_082366095.1	ABC_transporter_permease_CDS	ISGA_RS22065	ISGA_5114	22.905	6.86589	12.6543	1.08096
FTAB_FTSA	WP_020789415.1	DUF1304_domain-containing_protein_CDS	ISGA_RS15780	ISGA_565	123.586	170.449	2.26289	6.84605
FTAB_FTSA	WP_020789490.1	hypothetical_protein_CDS	ISGA_RS02120	ISGA_68	11.5884	5.02359	1.46068	0.168346
FTAB_FTSA	WP_020789552.1	hypothetical_protein_CDS	ISGA_RS17110	ISGA_145	641.096	862.29	107.105	82.4302
FTAB_FTSA	WP_020789556.1	nitroreductase_family_deazaflavin-dependent_oxidoreductase_CDS	ISGA_RS17105	ISGA_144	1020.04	1067.89	59.6934	141.82
FTAB_FTSA	WP_020789707.1	nitrilotriacetate_monooxygenase_component_A_CDS	ISGA_RS14155	ISGA_3799	131.99	142.117	10.402	4.8861
FTAB_FTSA	WP_020789884.1	transcriptional_repressor_CDS	ISGA_RS00080	ISGA_1951	430.627	391.583	82.4431	75.8332
FTAB_FTSA	WP_020790121.1	thioredoxin_CDS	ISGA_RS20395	ISGA_872	885.278	1510.75	168.084	93.2115
FTAB_FTSA	WP_020790123.1	hypothetical_protein_CDS	ISGA_RS20400	ISGA_871	563.842	200.923	24.03	32.5348
FTAB_FTSA	WP_020790214.1	thioredoxin_CDS	ISGA_RS11290	ISGA_09235	4344.79	12346.9	2268.7	858.338
FTAB_FTSA	WP_020790791.1	arabinose_dehydrogenase_CDS	ISGA_RS20480	ISGA_2605	4.08747	4.24584	1.13144	0.570505
FTAB_FTSA	WP_020790865.1	arsenical-resistance_protein_CDS	ISGA_RS08060	ISGA_1487	9.98456	8.686	2.54575	1.51334
FTAB_FTSA	WP_020790866.1	cadmium-induced_protein_CadI_CDS	ISGA_RS08050	ISGA_08245	1373	2337.41	7.01713	3.15972
FTAB_FTSA	WP_020790867.1	low_molecular_weight_phosphatase_family_protein_CDS	ISGA_RS08055	ISGA_1488	19.6421	14.9102	3.72071	1.42187
FTAB_FTSA	WP_020790928.1	hypothetical_protein_CDS	ISGA_RS19180	ISGA_1197	4.24872	2.37239	1.36318	0
FTAB_FTSA	WP_020791145.1	hypothetical_protein_CDS	ISGA_RS07075	ISGA_1780	303.206	293.937	89.4904	48.8096
FTAB_FTSA	WP_020791534.1	polyisoprenoid-binding_protein_CDS	ISGA_RS24280	ISGA_725	2756.26	1006.23	26.7178	23.1817
FTAB_FTSA	WP_020791640.1	transposase_CDS	ISGA_RS25680	none	73.0662	56.098	50.1419	17.3368
FTAB_FTSA	WP_020791655.1	enoyl-CoA_hydratase_EchA5_CDS	ISGA_RS02030		12.5251	16.6142	5.6726	3.51605
FTAB_FTSA	WP_020791709.1	Zn-dependent_alcohol_dehydrogenase_CDS	ISGA_RS03535	ISGA_959	272.827	98.2233	36.956	14.8883
FTAB_FTSA	WP_020792669.1	ArsR_family_transcriptional_regulator_CDS	ISGA_RS18175	ISGA_3635	213.043	450.118	56.0621	23.9447
FTAB_FTSA	WP_020792730.1	ArsR_family_transcriptional_regulator_CDS	ISGA_RS08045	ISGA_3702	502.339	904.905	42.9134	55.4522
FTAB_FTSA	WP_020792888.1	cysM_CDS	ISGA_RS01125	ISGA_1946	145.775	178.941	69.031	39.3719
FTAB_FTSA	WP_020793433.1	LLM_class_flavin-dependent_oxidoreductase_CDS	ISGA_RS22855	ISGA_4064	383.83	560.477	43.1991	26.4062
FTAB_FTSA	WP_020793516.1	GntR_family_transcriptional_regulator_CDS	ISGA_RS12635	ISGA_2888	258.383	122.292	41.6059	36.0951
FTAB_FTSA	WP_020793520.1	hypothetical_protein_CDS	ISGA_RS04250	ISGA_3265	95876.6	235970	25778.4	16556.6
FTAB_FTSA	WP_020793571.1	mycothiol_system_anti-sigma-R_factor_CDS	ISGA_RS18370	ISGA_2302	3189.63	12236	955.411	505.118
FTAB_FTSA	WP_020793611.1	DUF4193_domain-containing_protein_CDS	ISGA_RS04275	ISGA_3805	6388.21	9762.65	1297.55	1541.97
FTAB_FTSA	WP_020793830.1	hypothetical_protein_CDS	ISGA_RS13210	ISGA_5125	37.1343	966.766	19.8573	9.61207
FTAB_FTSA	WP_020794165.1	prokaryotic_dksA/traR_C4-type_zinc_finger_familyprotein_CDS	ISGA_RS00525	ISGA_5029	52.2551	44.5776	3.41526	8.26592
FTAB_FTSA	WP_020794457.1	acylphosphatase_family_protein_CDS	ISGA_RS23730	ISGA_4289	439.847	575.653	94.2768	101.124
FTAB_FTSA	WP_053776025.1	LLM_class_flavin-dependent_oxidoreductase_CDS	ISGA_RS00415	ISGA_05945	14.8256	37.7518	10.4453	3.76272
FTAB_FTSA	WP_053776028.1	TIGR03618_family_F420-dependent_PPOX_class_oxidoreductase_CDS	ISGA_RS00045	ISGA_05825	293.376	455.21	11.0594	37.3727
FTAB_FTSA	WP_053776109.1	MoaD/ThiS_family_protein_CDS	ISGA_RS01120	ISGA_1947	631.878	950.059	178.994	211.874
FTAB_FTSA	WP_053776152.1	peptidase_CDS	ISGA_RS01115	ISGA_06170	236.606	347.957	89.5816	51.1517
FTAB_FTSA	WP_053776206.1	acetone_carboxylase_subunit_gamma_CDS	ISGA_RS02135	ISGA_06440	49.9513	8.49169	0	0
FTAB_FTSA	WP_053776207.1	hydantoinase/oxoprolinase_family_protein_CDS	ISGA_RS02140	ISGA_06445	34.4941	4.32629	0.460353	0
FTAB_FTSA	WP_053776267.1	TIGR03618_family_F420-dependent_PPOX_class_oxidoreductase_CDS	ISGA_RS02600	ISGA_06595	511.464	388.978	80.4716	72.5798
FTAB_FTSA	WP_053776268.1	NAD(P)-dependent_alcohol_dehydrogenase_CDS	ISGA_RS02605	ISGA_06600	135.997	88.1733	33.5143	20.0766
FTAB_FTSA	WP_053776360.1	malonic_semialdehyde_reductase_CDS	ISGA_RS02880	ISGA_1824	49.6488	44.7957	9.44391	2.98135
FTAB_FTSA	WP_053776442.1	DNA-binding_protein_CDS	ISGA_RS04300	ISGA_07150	1178.84	2575.72	249.12	333.745
FTAB_FTSA	WP_053776515.1	alpha/beta_hydrolase_CDS	ISGA_RS03710	ISGA_1965	54.4255	69.6332	21.4708	13.7179
FTAB_FTSA	WP_053776555.1	hypothetical_protein_CDS	ISGA_RS05065	ISGA_07445	164.681	160.072	136.492	55.0005
FTAB_FTSA	WP_053776571.1	short-chain_dehydrogenase_CDS	ISGA_RS05210	ISGA_936	5.04923	7.12563	3.56405	1.02691
FTAB_FTSA	WP_053776588.1	hypothetical_protein_CDS	ISGA_RS05435	ISGA_4837	20.2551	11.2314	0	0
FTAB_FTSA	WP_053776627.1	flavin-dependent_oxidoreductase_CDS	ISGA_RS05710	ISGA_2344	94.8198	214.975	2.3188	2.62697
FTAB_FTSA	WP_053776734.1	MarR_family_transcriptional_regulator_CDS	ISGA_RS06640	ISGA_331	115.453	179.303	44.7752	24.6458
FTAB_FTSA	WP_053776782.1	glyoxalase/bleomycin_resistance/dioxygenase_family_protein_CDS	ISGA_RS07080	ISGA_1781	22.3205	19.48	10.2364	4.52414
FTAB_FTSA	WP_053776818.1	N-acetyltransferase_CDS	ISGA_RS07500	ISGA_08035	526.841	629.869	47.7114	34.0927
FTAB_FTSA	WP_053776851.1	hypothetical_protein_CDS	ISGA_RS07585	ISGA_08085	90.518	20.0112	7.93907	5.08161
FTAB_FTSA	WP_053776897.1	transcriptional_regulator_CDS	ISGA_RS08065	ISGA_08250	11.8502	15.0319	1.81839	2.93402
FTAB_FTSA	WP_053776949.1	hypothetical_protein_CDS	ISGA_RS08445	ISGA_1527	745.912	531.533	136.233	181.548
FTAB_FTSA	WP_053776976.1	HNH_endonuclease_CDS	ISGA_RS08450	ISGA_1526	192.801	205.308	68.8579	52.3352
FTAB_FTSA	WP_053777069.1	hypothetical_protein_CDS	ISGA_RS09505	ISGA_08665	47.47	83.3051	15.9558	6.43627
FTAB_FTSA	WP_053777088.1	hypothetical_protein_CDS	ISGA_RS09490	ISGA_4069	110.555	86.1963	19.6602	21.9616
FTAB_FTSA	WP_053777108.1	DsbA_family_oxidoreductase_CDS	ISGA_RS09790	ISGA_08715	148.654	226.937	21.2905	18.0279
FTAB_FTSA	WP_053777131.1	MFS_transporter_CDS	ISGA_RS10000	ISGA_5435	15.5596	34.3661	1.07675	0.744586
FTAB_FTSA	WP_053777176.1	DoxX_family_protein_CDS	ISGA_RS10365	ISGA_3871	1433.81	147.331	14.0455	34.5254
FTAB_FTSA	WP_053777260.1	MFS_transporter_CDS	ISGA_RS11130	ISGA_09170	24.6979	8.09003	1.99548	1.31717
FTAB_FTSA	WP_053777296.1	thioredoxin-disulfide_reductase_CDS	ISGA_RS11285	ISGA_2292	395.204	730.845	87.2098	81.534
FTAB_FTSA	WP_053777311.1	NADPH-dependent_oxidoreductase_CDS	ISGA_RS11570	ISGA_3013	18.3286	41.3992	9.39006	4.54533
FTAB_FTSA	WP_053777410.1	endopeptidase_La_CDS	ISGA_RS12420	ISGA_4339	66.2133	226.453	8.10506	14.7015
FTAB_FTSA	WP_053777488.1	hypothetical_protein_CDS	ISGA_RS12415	ISGA_3876	8.87222	35.1556	1.37471	1.97166
FTAB_FTSA	WP_053777596.1	lipoyl_synthase_CDS	ISGA_RS13265	ISGA_09810	185.862	225.508	101.203	62.3147
FTAB_FTSA	WP_053777639.1	LLM_class_flavin-dependent_oxidoreductase_CDS	ISGA_RS14160	ISGA_3797	64.7781	129.155	4.75262	4.00094
FTAB_FTSA	WP_053777818.1	acyl-CoA_thioesterase_CDS	ISGA_RS15770	ISGA_3134	14.3056	23.195	2.18359	2.83581
FTAB_FTSA	WP_053777819.1	TetR/AcrR_family_transcriptional_regulator_CDS	ISGA_RS15775	ISGA_10725	34.9756	64.5677	2.36814	1.67171
FTAB_FTSA	WP_053777820.1	NADP-dependent_oxidoreductase_CDS	ISGA_RS15785	ISGA_563	306.911	261.754	5.89386	3.83592
FTAB_FTSA	WP_053777909.1	oxidoreductase_CDS	ISGA_RS16440	ISGA_10945	61.9132	38.2734	1.94467	0.427878
FTAB_FTSA	WP_053777910.1	510-methylenetetrahydromethanopterin_reductase_CDS	ISGA_RS16445		25.3964	17.9795	0.618759	0.213939
FTAB_FTSA	WP_053778120.1	adenylyltransferase/sulfurtransferase_MoeZ_CDS	ISGA_RS18310	ISGA_11560	321.372	547.443	30.8126	53.7382
FTAB_FTSA	WP_053778130.1	MFS_transporter_CDS	ISGA_RS18405	ISGA_1540	72.4469	109.093	10.0833	9.09371
FTAB_FTSA	WP_053778136.1	Zn-dependent_alcohol_dehydrogenase_CDS	ISGA_RS18475	ISGA_3154	292	553.714	38.8672	15.8474
FTAB_FTSA	WP_053778220.1	hypothetical_protein_CDS	ISGA_RS19050	ISGA_1894	90.0287	64.7848	8.96616	7.36274
FTAB_FTSA	WP_053778293.1	alpha/beta_hydrolase_CDS	ISGA_RS19920	ISGA_12035	152.411	174.509	37.82	22.1635
FTAB_FTSA	WP_053778294.1	hypothetical_protein_CDS	ISGA_RS19930	ISGA_12045	1771.7	1695.44	512.787	305.138
FTAB_FTSA	WP_053778295.1	transcriptional_regulator_CDS	ISGA_RS19940	ISGA_12050	5970.89	4721.31	1935.99	1290.11
FTAB_FTSA	WP_053778373.1	MarR_family_transcriptional_regulator_CDS	ISGA_RS20430	ISGA_864	46.4292	56.7125	18.5292	14.4287
FTAB_FTSA	WP_053778432.1	dioxygenase_CDS	ISGA_RS21065	ISGA_853	43.5169	72.7554	6.784	8.80207
FTAB_FTSA	WP_053778656.1	NAD(P)H-dependent_oxidoreductase_CDS	ISGA_RS22935	ISGA_13065	223.47	316.841	7.71068	2.66601
FTAB_FTSA	WP_053778657.1	TetR/AcrR_family_transcriptional_regulator_CDS	ISGA_RS22940	ISGA_4670	84.669	23.7345	6.76846	6.60155
FTAB_FTSA	WP_053778755.1	OsmC_family_peroxiredoxin_CDS	ISGA_RS23735	ISGA_13375	101.493	130.339	21.5134	18.6579
FTAB_FTSA	WP_053778781.1	disulfide_bond_formation_protein_DsbA_CDS	ISGA_RS23915	ISGA_2848	478.414	770.067	104.058	97.2996
FTAB_FTSA	WP_053778800.1	MMPL_family_transporter_CDS	ISGA_RS24200	ISGA_2608	25.391	20.298	16.2898	5.63883
FTAB_FTSA	WP_053778867.1	hypothetical_protein_CDS	ISGA_RS24725	ISGA_13750	366.52	136.098	86.0782	36.1985
FTAB_FTSA	WP_082365654.1	hypothetical_protein_CDS	ISGA_RS24950	none	8.92631	7.89172	5.72793	1.54036
FTAB_FTSA	WP_082365741.1	dUTP_diphosphatase_CDS	ISGA_RS04285	ISGA_3807	97.8536	165.046	18.3238	22.3437
FTAB_FTSA	WP_082365790.1	DUF3263_domain-containing_protein_CDS	ISGA_RS07070	ISGA_07965	394.908	427.073	77.7319	54.69
FTAB_FTSA	WP_082365822.1	hypothetical_protein_CDS	ISGA_RS08280	ISGA_08300	8.73905	8.69049	2.74158	1.89583
FTAB_FTSA	WP_082365852.1	hypothetical_protein_CDS	ISGA_RS09515	ISGA_3795	14.4263	20.8742	5.22204	1.57986
FTAB_FTSA	WP_082365904.1	MFS_transporter_CDS	ISGA_RS12630	ISGA_1653	112.053	110.662	31.2121	10.515
FTAB_FTSA	WP_082365951.1	MFS_transporter_CDS	ISGA_RS15210	ISGA_2497	36.6892	29.8239	8.87046	3.66545
FTAB_FTSA	WP_082365965.1	hypothetical_protein_CDS	ISGA_RS25335	none	32.0884	27.795	8.71151	7.02812
FTAB_FTSA	WP_082365981.1	nitroreductase_family_deazaflavin-dependent_oxidoreductase_CDS	ISGA_RS25370	none	32.7396	31.5301	2.83594	4.1502
FTAB_FTSA	WP_082366028.1	cadmium-translocating_P-type_ATPase_CDS	ISGA_RS18170	ISGA_11530	66.4456	76.0621	12.5163	6.1708
FTAB_FTSA	WP_082366031.1	RNA_polymerase_CDS	ISGA_RS18375	ISGA_2303	410.608	760.3	85.6472	87.313
FTAB_FTSA	WP_082366032.1	hypothetical_protein_CDS	ISGA_RS18470	ISGA_2996	111.074	61.6897	13.5344	5.45951
FTAB_FTSA	WP_082366097.1	hypothetical_protein_CDS	ISGA_RS25560	none	92.7398	82.0758	33.5069	14.4181
FTAB_OCT	WP_020790138.1	catalase_CDS	ISGA_RS12570	ISGA_3274	274.211	107.777	257.091	80.1713
FTAB_OCT	WP_020790846.1	cation:proton_antiporter_CDS	ISGA_RS22500	ISGA_1693	86.7211	25.6719	88.1044	27.8379
FTAB_OCT	WP_020791398.1	proline_dehydrogenase_family_protein_CDS	ISGA_RS08260	ISGA_3103	277.722	33.9151	257.223	52.3723
FTAB_OCT	WP_020791479.1	coA-transferase_III_family_protein_CDS	ISGA_RS07165	ISGA_472	7.12649	1.21145	11.4436	1.25895
FTAB_OCT	WP_020791488.1	MBL_fold_metallo-hydrolase_CDS	ISGA_RS22300	ISGA_3024	185.141	125.414	205.418	52.0087
FTAB_OCT	WP_020791755.1	ABC_transporter_ATP-binding_protein_CDS	ISGA_RS10420	ISGA_2271	14.6196	6.72478	12.2742	3.1174
FTAB_OCT	WP_020791875.1	redox-sensitive_transcriptional_activator_SoxR_CDS	ISGA_RS21515	ISGA_3189	3277.94	1874.4	5953.87	835.647
FTAB_OCT	WP_020791940.1	acetoacetatenoneCoA_ligase_CDS	ISGA_RS03190	ISGA_1477	7.2378	1.89957	60.82	0.841154
FTAB_OCT	WP_020792245.1	transaldolase_CDS	ISGA_RS04900	ISGA_3321	132.843	43.3622	101.918	31.663
FTAB_OCT	WP_020792246.1	glucose-6-phosphate_dehydrogenase_CDS	ISGA_RS04895	ISGA_3322	151.502	54.3655	163.613	31.3076
FTAB_OCT	WP_020792250.1	methyltransferase_domain-containing_protein_CDS	ISGA_RS02905	ISGA_2692	161.06	96.5837	203.515	36.9687
FTAB_OCT	WP_020792278.1	hypothetical_protein_CDS	ISGA_RS00445	ISGA_2321	535.155	258.334	844.216	153.432
FTAB_OCT	WP_020793024.1	DUF1684_domain-containing_protein_CDS	ISGA_RS22085	ISGA_3421	15.8998	5.60559	23.9828	1.87849
FTAB_OCT	WP_020793414.1	succinate_dehydrogenase_flavoprotein_subunit_CDS	ISGA_RS15255	ISGA_2764	207.343	70.1193	242.1	71.8631
FTAB_OCT	WP_020793415.1	succinate_dehydrogenase_iron-sulfur_subunit_CDS	ISGA_RS15250	ISGA_2763	573.087	231.091	925.946	123.058
FTAB_OCT	WP_020793724.1	ABC_transporter_permease_CDS	ISGA_RS13235	ISGA_3563	75.2312	62.2166	261.801	23.2659
FTAB_OCT	WP_020793731.1	multiple_resistance_and_pH_regulation_F_family_protein_CDS	ISGA_RS10080	ISGA_3816	303.644	96.9815	491.531	86.4569
FTAB_OCT	WP_020794329.1	DUF3263_domain-containing_protein_CDS	ISGA_RS06345	ISGA_07730	3.64373	0.621676	2.85774	0
FTAB_OCT	WP_020794649.1	clp_protease_family_protein_CDS	ISGA_RS13725	ISGA_10005	7.66807	1.23068	12.3465	1.57274
FTAB_OCT	WP_020794730.1	phage_major_capsid_protein_CDS	ISGA_RS22780	ISGA_12975	16.8549	4.34139	15.5431	1.70291
FTAB_OCT	WP_020794732.1	hypothetical_protein_CDS	ISGA_RS22775	ISGA_12970	42.4483	10.4536	41.9288	4.56089
FTAB_OCT	WP_020794739.1	hypothetical_protein_CDS	ISGA_RS22665	ISGA_12905	37.3774	10.1531	44.1649	10.7359
FTAB_OCT	WP_020794747.1	gp5_domain_protein_CDS	ISGA_RS13740	none	6.57234	0.88002	7.4163	0.763816
FTAB_OCT	WP_020794751.1	hypothetical_protein_CDS	ISGA_RS13635	ISGA_385	56.6464	6.58959	154.485	7.33135
FTAB_OCT	WP_020794752.1	hypothetical_protein_CDS	ISGA_RS13630	ISGA_386	11.0714	1.15913	36.7062	2.86579
FTAB_OCT	WP_020794754.1	hypothetical_protein_CDS	ISGA_RS13655	ISGA_381	6.33175	0.608441	14.8978	0.552596
FTAB_OCT	WP_020794755.1	gp11_domain_protein_CDS	ISGA_RS25275	ISGA_382	8.49246	1.1912	18.6642	0.813776
FTAB_OCT	WP_020794756.1	hypothetical_protein_CDS	ISGA_RS13660	ISGA_380	6.90508	0.890542	23.9224	1.70291
FTAB_OCT	WP_020794758.1	hypothetical_protein_CDS	ISGA_RS13695	ISGA_1814	14.6774	1.18619	23.1741	3.29929
FTAB_OCT	WP_020794759.1	hypothetical_protein_CDS	ISGA_RS13700	ISGA_1813	44.7193	2.2009	81.9491	7.34594
FTAB_OCT	WP_020794760.1	hypothetical_protein_CDS	ISGA_RS13710	ISGA_1811	21.6298	5.14017	41.8043	6.59859
FTAB_OCT	WP_020794766.1	hypothetical_protein_CDS	ISGA_RS13685	none	13.4314	2.38709	29.6273	3.36401
FTAB_OCT	WP_020794767.1	hypothetical_protein_CDS	ISGA_RS13680	ISGA_1817	9.80253	0.710007	20.1267	2.6331
FTAB_OCT	WP_020794777.1	hypothetical_protein_CDS	ISGA_RS13830	ISGA_1476	48.6142	14.2188	85.7871	9.88712
FTAB_OCT	WP_020794802.1	hypothetical_protein_CDS	ISGA_RS13605	ISGA_3314	64.2759	8.55383	146.696	3.66027
FTAB_OCT	WP_020794803.1	hypothetical_protein_CDS	ISGA_RS13600	ISGA_3315	26.6332	4.26004	55.4842	4.73957
FTAB_OCT	WP_020794958.1	hypothetical_protein_CDS	ISGA_RS22670	ISGA_4057	71.5148	36.3743	59.7922	12.8066
FTAB_OCT	WP_053776053.1	hypothetical_protein_CDS	ISGA_RS00635	ISGA_06030	1.95111	0.363151	5.00803	0
FTAB_OCT	WP_053776084.1	sulfurtransferase_CDS	ISGA_RS00890	ISGA_3443	220.33	148.319	232.711	68.3361
FTAB_OCT	WP_053776191.1	virulence_factor_Mce_CDS	ISGA_RS01955	ISGA_499	42.3264	11.5986	21.6549	5.52205
FTAB_OCT	WP_053776271.1	alkanesulfonate_monooxygenase_CDS	ISGA_RS02630	ISGA_5649	756.71	369.633	1095.76	166.763
FTAB_OCT	WP_053776398.1	uroporphyrinogen-III_C-methyltransferase_CDS	ISGA_RS03755	ISGA_3460	734.878	355.356	2199.62	165.92
FTAB_OCT	WP_053776496.1	6-phosphogluconolactonase_CDS	ISGA_RS04885	ISGA_07400	55.3601	24.0549	34.8284	11.1511
FTAB_OCT	WP_053776497.1	oxidoreductase_CDS	ISGA_RS04890	ISGA_5107	47.1606	20.2648	44.1225	9.25599
FTAB_OCT	WP_053776570.1	hypothetical_protein_CDS	ISGA_RS05185	none	124.127	27.921	142.314	42.7878
FTAB_OCT	WP_053776611.1	ferredoxin_CDS	ISGA_RS05475	ISGA_216	10.4173	1.77736	24.5106	0
FTAB_OCT	WP_053776739.1	glyoxalase_CDS	ISGA_RS06690	ISGA_3899	169.995	15.2025	53.7674	10.0965
FTAB_OCT	WP_053776965.1	DUF1295_domain-containing_protein_CDS	ISGA_RS08600	ISGA_08400	89.9862	8.96507	24.7013	8.08309
FTAB_OCT	WP_053776987.1	hypothetical_protein_CDS	ISGA_RS08735	ISGA_3089	24.7783	8.63362	33.1128	7.48384
FTAB_OCT	WP_053776995.1	hypothetical_protein_CDS	ISGA_RS08830	ISGA_08475	108.364	62.9634	160.97	28.4375
FTAB_OCT	WP_053777000.1	alcohol_dehydrogenase_CDS	ISGA_RS08865	ISGA_1404	61.7614	29.6513	73.8267	19.9995
FTAB_OCT	WP_053777139.1	Na+/H+_antiporter_subunit_D_CDS	ISGA_RS10070	ISGA_3814	46.5513	17.3721	78.3956	15.5736
FTAB_OCT	WP_053777150.1	TetR/AcrR_family_transcriptional_regulator_CDS	ISGA_RS09745	ISGA_5660	76.3696	25.4289	236.224	13.8633
FTAB_OCT	WP_053777272.1	hypothetical_protein_CDS	ISGA_RS11265	ISGA_5067	5.54859	2.41402	4.89567	0.789928
FTAB_OCT	WP_053777476.1	glutamate_decarboxylase_CDS	ISGA_RS13095	ISGA_09765	730.546	236.77	1259.55	251.739
FTAB_OCT	WP_053777547.1	hypothetical_protein_CDS	ISGA_RS13610	ISGA_09960	9.31587	1.06912	21.6241	1.18947
FTAB_OCT	WP_053777548.1	hypothetical_protein_CDS	ISGA_RS13615	none	7.23941	1.06733	17.45	1.56837
FTAB_OCT	WP_053777550.1	hypothetical_protein_CDS	ISGA_RS13625	ISGA_387	6.22881	0.673204	14.1885	1.13054
FTAB_OCT	WP_053777551.1	hypothetical_protein_CDS	ISGA_RS13640	ISGA_384	42.898	4.46587	93.2351	6.21071
FTAB_OCT	WP_053777552.1	hypothetical_protein_CDS	ISGA_RS13645	ISGA_383	25.3413	3.78918	53.7383	4.05357
FTAB_OCT	WP_053777553.1	hypothetical_protein_CDS	ISGA_RS13665	ISGA_09975	8.8459	0.598709	22.5333	1.24894
FTAB_OCT	WP_053777554.1	hypothetical_protein_CDS	ISGA_RS13670	none	5.93115	0.753551	15.6789	0.94267
FTAB_OCT	WP_053777563.1	hypothetical_protein_CDS	ISGA_RS13790	ISGA_10030	18.5671	0.863956	37.7288	0
FTAB_OCT	WP_053777564.1	hypothetical_protein_CDS	ISGA_RS13795	ISGA_10040	17.3249	5.54228	54.7754	3.08308
FTAB_OCT	WP_053777570.1	hypothetical_protein_CDS	ISGA_RS13825	ISGA_5796	1.95677	0.294577	7.7185	0
FTAB_OCT	WP_053777665.1	hypothetical_protein_CDS	ISGA_RS14670	ISGA_209	24.5149	9.20986	24.0974	5.31741
FTAB_OCT	WP_053777717.1	ATP-binding_protein_CDS	ISGA_RS15150	ISGA_10500	46.5167	4.07918	26.7922	0.8667
FTAB_OCT	WP_053777732.1	hypothetical_protein_CDS	ISGA_RS15295	ISGA_10555	3.35681	1.71817	3.94907	0
FTAB_OCT	WP_053777806.1	glutamate_synthase_large_subunit_CDS	ISGA_RS15650	ISGA_1131	107.147	38.9701	61.5822	13.7254
FTAB_OCT	WP_053777930.1	mycofactocin_system_glycosyltransferase_CDS	ISGA_RS16690	ISGA_5271	139.126	76.4663	185.202	42.3868
FTAB_OCT	WP_053778273.1	MOSC_domain-containing_protein_CDS	ISGA_RS19555	ISGA_1840	118.932	54.5455	166.181	41.0763
FTAB_OCT	WP_053778318.1	hypothetical_protein_CDS	ISGA_RS19855	ISGA_4013	67.3158	29.1162	105.26	17.7096
FTAB_OCT	WP_053778547.1	hypothetical_protein_CDS	ISGA_RS22045	ISGA_2282	36.3104	14.7369	33.6557	5.22157
FTAB_OCT	WP_053778553.1	LLM_class_flavin-dependent_oxidoreductase_CDS	ISGA_RS22080	ISGA_3420	23.558	9.28901	28.3463	3.6051
FTAB_OCT	WP_053778555.1	FAD-binding_oxidoreductase_CDS	ISGA_RS22030	ISGA_2021	8.35527	2.03062	3.64184	0.513454
FTAB_OCT	WP_053778690.1	hypothetical_protein_CDS	ISGA_RS23135	ISGA_13190	2.79232	1.42924	16.4249	0
FTAB_OCT	WP_053778828.1	TetR_family_transcriptional_regulator_CDS	ISGA_RS24195	ISGA_2609	23.0994	13.054	18.8911	5.62355
FTAB_OCT	WP_059039486.1	cob(I)yrinic_acid_ac-diamide_adenosyltransferase_CDS	ISGA_RS25015		29.9963	13.9577	156.367	9.76815
FTAB_OCT	WP_082365771.1	hypothetical_protein_CDS	ISGA_RS25075	none	12.0493	3.65008	21.986	2.10049
FTAB_OCT	WP_082365777.1	aminoglycoside_phosphotransferase_CDS	ISGA_RS06275	ISGA_5525	41.3002	30.1633	113.38	10.5374
FTAB_OCT	WP_082365810.1	hypothetical_protein_CDS	ISGA_RS25110	none	1.92931	1.48126	4.5394	0
FTAB_OCT	WP_082365925.1	DUF935_domain-containing_protein_CDS	ISGA_RS13730	ISGA_3173	6.83354	0.813066	8.63762	0.853386
FTAB_OCT	WP_082365933.1	hypothetical_protein_CDS	ISGA_RS14065	ISGA_1463	3027.99	1158.25	3821.58	858.471
FTAB_OCT	WP_082366096.1	ketopantoate_reductase_family_protein_CDS	ISGA_RS22075	ISGA_12680	50.6398	25.2815	60.8993	12.2542
FTSA_OCT	WP_020790816.1	SUF_system_NifU_family_Fe-S_cluster_assembly_protein_CDS	ISGA_RS04975	ISGA_2113	221.952	328.916	263.52	86.177
FTSA_OCT	WP_020792434.1	ABC_transporter_permease_CDS	ISGA_RS14465	ISGA_3359	2.21944	4.26004	3.78599	0.157986
FTSA_OCT	WP_020794064.1	MFS_transporter_CDS	ISGA_RS13195	ISGA_3435	16.7644	32.0443	45.209	8.21527
FTSA_OCT	WP_053776049.1	cysteine_desulfurase_CDS	ISGA_RS00595	ISGA_06010	75.1241	97.7458	95.4857	29.9326
FTSA_OCT	WP_053776584.1	MFS_transporter_CDS	ISGA_RS05395	ISGA_647	1.82142	8.62712	8.79499	0.851457
FTSA_OCT	WP_053777111.1	hydroxyethylthiazole_kinase_CDS	ISGA_RS09815	ISGA_08735	16.4701	69.5949	177.566	6.6749
FTSA_OCT	WP_053777784.1	adenosylmethioninenone8-amino-7-oxononanoate_transaminase_CDS	ISGA_RS15465	ISGA_10610	0.124009	31.2448	64.2638	0.441365
FTSA_OCT	WP_053777785.1	ATP-dependent_dethiobiotin_synthetase_BioD_CDS	ISGA_RS15475	ISGA_10620	0.066789	7.04222	43.6078	0.380336
FTSA_OCT	WP_053777857.1	8-amino-7-oxononanoate_synthase_CDS	ISGA_RS15470	ISGA_10615	0	10.0872	40.8312	0.300071
FTSA_OCT	WP_082365750.1	PaaI_family_thioesterase_CDS	ISGA_RS05215	ISGA_07505	3.60659	4.58086	4.40006	0.760673
FTSA_OCT	WP_082365805.1	cobalamin_biosynthesis_protein_CobW_CDS	ISGA_RS07540	ISGA_08065	0.715594	7.0178	5.32048	0.896507
FTAB	WP_020789492.1	alcohol_dehydrogenase_CDS	ISGA_RS16300	ISGA_2313	50.9117	27.3683	3.45354	10.6273
FTAB	WP_020789535.1	class_I_SAM-dependent_methyltransferase_CDS	ISGA_RS08440	ISGA_1528	5.55454	1.62884	0.816818	0.988468
FTAB	WP_020789605.1	hypothetical_protein_CDS	ISGA_RS23515	ISGA_185	110.709	13.1529	19.775	24.2057
FTAB	WP_020789611.1	MFS_transporter_CDS	ISGA_RS23520	ISGA_184	24.8422	3.57389	7.56936	6.0793
FTAB	WP_020789647.1	hypothetical_protein_CDS	ISGA_RS02485	ISGA_1359	49.5391	23.4972	42.1867	14.9635
FTAB	WP_020789744.1	hypothetical_protein_CDS	ISGA_RS01285	ISGA_54	2.68287	1.37322	0	0
FTAB	WP_020789798.1	L-histidine_N(alpha)-methyltransferase_CDS	ISGA_RS10340	ISGA_2379	72.1318	26.5487	19.0931	10.9447
FTAB	WP_020789802.1	ergothioneine_biosynthesis_protein_EgtB_CDS	ISGA_RS10345	ISGA_2378	98.6376	37.2455	37.0084	28.4162
FTAB	WP_020790402.1	ABC_transporter_permease_CDS	ISGA_RS01730	ISGA_1936	8.79896	3.16768	4.85376	1.79809
FTAB	WP_020790429.1	hypothetical_protein_CDS	ISGA_RS07270	ISGA_715	41.6792	14.7126	6.76315	8.18439
FTAB	WP_020790506.1	mce_related_family_protein_CDS	ISGA_RS01950	ISGA_500	32.5542	8.2747	13.7709	6.6659
FTAB	WP_020790509.1	mce_related_family_protein_CDS	ISGA_RS01935	ISGA_503	21.0829	5.68051	6.79412	6.53787
FTAB	WP_020790844.1	hypothetical_protein_CDS	ISGA_RS22495	ISGA_1691	281.314	87.8634	122.147	72.871
FTAB	WP_020790926.1	hypothetical_protein_CDS	ISGA_RS19190	ISGA_1199	17.8203	4.39776	0.748731	2.71822
FTAB	WP_020791178.1	GlsB/YeaQ/YmgE_family_stress_response_membrane_protein_CDS	ISGA_RS18435	ISGA_3237	2867.26	1349.55	875.133	786.185
FTAB	WP_020791188.1	hypothetical_protein_CDS	ISGA_RS06200	ISGA_1999	201.18	83.7487	80.3502	61.2936
FTAB	WP_020791306.1	hypothetical_protein_CDS	ISGA_RS17190	ISGA_345	2.87443	0.735632	1.69079	0
FTAB	WP_020791399.1	1-pyrroline-5-carboxylate_dehydrogenase_CDS	ISGA_RS08255	ISGA_3101	241.337	28.3376	204.762	83.9531
FTAB	WP_020791645.1	TIGR03560_family_F420-dependent_LLM_class_oxidoreductase_CDS	ISGA_RS06790	ISGA_2464	63.3993	32.8277	31.5781	21.4995
FTAB	WP_020791999.1	daunorubicin_resistance_ABC_transporter_ATP-binding_family_protein_CDS	ISGA_RS03225		43.802	12.4555	5.96216	5.72625
FTAB	WP_020792001.1	ABC_transporter_permease_CDS	ISGA_RS03220	ISGA_2898	60.2144	14.6344	15.0654	6.84605
FTAB	WP_020792288.1	superoxide_dismutase_CDS	ISGA_RS22190	ISGA_2557	1024.73	398.304	273.919	257.374
FTAB	WP_020792332.1	fumarylacetoacetate_(FAA)_hydrolase_family_protein_CDS	ISGA_RS22040	ISGA_2019	13.3596	4.23804	4.90027	1.73562
FTAB	WP_020792334.1	sulfurtransferase_CDS	ISGA_RS22035	ISGA_2020	7.23004	4.08885	3.80673	1.72751
FTAB	WP_020792581.1	cyclopropane-fatty-acyl-phospholipid_synthase_family_protein_CDS	ISGA_RS08605	ISGA_1330	46.4614	4.60518	10.5165	9.63756
FTAB	WP_020792788.1	sulfate_ABC_transporter_ATP-binding_protein_CDS	ISGA_RS14045	ISGA_1467	473.376	106.735	262.55	158.243
FTAB	WP_020792889.1	rhomboid_family_intramembrane_serine_protease_CDS	ISGA_RS01130	ISGA_1945	156.174	111.491	140.904	51.1066
FTAB	WP_020792964.1	ferredoxin_CDS	ISGA_RS21615	ISGA_4422	211.049	37.037	106.408	51.5077
FTAB	WP_020792971.1	hypothetical_protein_CDS	ISGA_RS22205	ISGA_3498	7.95188	5.17108	4.60075	2.04144
FTAB	WP_020793071.1	acyl-ACP_desaturase_CDS	ISGA_RS03745	ISGA_3501	2758.61	1096.29	2437.59	896.739
FTAB	WP_020793361.1	glyoxalase/Bleomycin_resistance_/Dioxygenase_superfamily_protein_CDS	ISGA_RS19160	ISGA_3363	31.6865	20.7018	12.1226	10.2691
FTAB	WP_020793410.1	uracil_phosphoribosyltransferase_CDS	ISGA_RS00105	ISGA_5488	21.2136	11.7738	6.01358	4.60896
FTAB	WP_020794671.1	MarR_family_protein_CDS	ISGA_RS02585	ISGA_5703	116.886	56.6392	51.1079	31.274
FTAB	WP_020794742.1	DNA-binding_protein_CDS	ISGA_RS22660	ISGA_12900	400.219	125.186	270.292	94.9623
FTAB	WP_053776167.1	IS110_family_transposase_CDS	ISGA_RS01690	ISGA_06330	25.0659	6.79101	15.3869	5.59102
FTAB	WP_053776188.1	ABC_transporter_permease_CDS	ISGA_RS01925	ISGA_505	83.6645	28.2698	15.1709	24.8966
FTAB	WP_053776189.1	mammalian_cell_entry_protein_CDS	ISGA_RS01940	ISGA_502	20.4019	7.76554	9.95754	6.36607
FTAB	WP_053776190.1	virulence_factor_Mce_CDS	ISGA_RS01945	ISGA_06380	18.3437	4.75421	7.40226	4.54999
FTAB	WP_053776205.1	acetone_carboxylase_subunit_alpha_CDS	ISGA_RS02125	ISGA_67	64.1931	25.9627	36.739	13.3378
FTAB	WP_053776248.1	alkaline_ceramidase_CDS	ISGA_RS02470	ISGA_5351	13.7363	0.230368	0.254151	0.35882
FTAB	WP_053776311.1	DNA_polymerase_CDS	ISGA_RS03070	ISGA_5691	14.8586	4.28704	4.7163	4.07369
FTAB	WP_053776577.1	CoA_transferase_subunit_A_CDS	ISGA_RS05305	ISGA_576	44.7176	5.1219	1.39796	5.69845
FTAB	WP_053776589.1	hypothetical_protein_CDS	ISGA_RS05440	ISGA_225	7.25717	4.22108	1.31944	1.12709
FTAB	WP_053776608.1	succinyl-CoAnone3-ketoacid-CoA_transferase_CDS	ISGA_RS05310	ISGA_577	50.9948	4.494	1.46068	3.78778
FTAB	WP_053776857.1	amine_oxidase_CDS	ISGA_RS07660	ISGA_08120	14.0657	0.756417	1.11765	1.57793
FTAB	WP_053776877.1	VWA_domain-containing_protein_CDS	ISGA_RS07870	ISGA_763	63.3303	12.6639	37.0211	17.3457
FTAB	WP_053776880.1	taurine_dioxygenase_CDS	ISGA_RS07895	ISGA_768	212.394	70.5027	147.979	63.3026
FTAB	WP_053776966.1	LemA_family_protein_CDS	ISGA_RS08630	ISGA_1336	9.50522	1.96679	1.7844	1.72751
FTAB	WP_053777070.1	hypothetical_protein_CDS	ISGA_RS09510	ISGA_3794	17.5713	13.9116	3.92046	4.86754
FTAB	WP_053777079.1	hypothetical_protein_CDS	ISGA_RS09605	ISGA_08680	44.9691	7.84679	8.41642	2.91002
FTAB	WP_053777257.1	aspartate_aminotransferase_family_protein_CDS	ISGA_RS11095	ISGA_875	12.3764	5.82541	6.6946	3.19698
FTAB	WP_053777466.1	endonuclease_III_CDS	ISGA_RS12960	ISGA_5776	77.4598	38.1685	34.4255	24.3307
FTAB	WP_053777638.1	alpha-amylase_CDS	ISGA_RS14140	ISGA_3667	34.2966	21.6951	11.678	8.13776
FTAB	WP_053777815.1	sensor_histidine_kinase_CDS	ISGA_RS15745	ISGA_10710	27.9536	19.9522	15.1001	7.3431
FTAB	WP_053777825.1	ribosome_small_subunit-dependent_GTPase_A_CDS	ISGA_RS15835	ISGA_2794	9.8042	6.2578	1.92999	1.66826
FTAB	WP_053777845.1	excinuclease_ABC_subunit_B_CDS	ISGA_RS16025	ISGA_3206	84.7747	52.5029	25.5374	20.0707
FTAB	WP_053777869.1	DNA-binding_response_regulator_CDS	ISGA_RS15740	ISGA_3397	10.9777	5.65933	5.11008	2.92332
FTAB	WP_053777873.1	TIGR03618_family_F420-dependent_PPOX_class_oxidoreductase_CDS	ISGA_RS15850	ISGA_2797	34.5312	11.3118	12.1871	8.52115
FTAB	WP_053777970.1	hypothetical_protein_CDS	ISGA_RS17035	ISGA_11100	48.0192	26.4772	17.4566	13.7899
FTAB	WP_053777990.1	hypothetical_protein_CDS	ISGA_RS17170	ISGA_11150	2.1428	0.54839	0.630214	0
FTAB	WP_053778072.1	WXG100_family_type_VII_secretion_target_CDS	ISGA_RS17730	ISGA_5250	9.97703	2.12779	4.89055	2.36731
FTAB	WP_053778137.1	14-butanediol_diacrylate_esterase_CDS	ISGA_RS18490		23.6971	12.8919	14.8154	7.67656
FTAB	WP_053778208.1	carbon-nitrogen_hydrolase_CDS	ISGA_RS19120	ISGA_11750	12.8653	4.73903	3.41966	3.52521
FTAB	WP_053778369.1	MFS_transporter_CDS	ISGA_RS20405	ISGA_870	629.384	12.8148	5.35792	11.9647
FTAB	WP_053778374.1	organic_hydroperoxide_resistance_protein_CDS	ISGA_RS20435	ISGA_863	31.1535	23.489	9.43683	9.56087
FTAB	WP_053778502.1	NAD(P)-dependent_oxidoreductase_CDS	ISGA_RS21630	ISGA_2264	7.68361	3.85256	2.70563	1.04179
FTAB	WP_053778725.1	hypothetical_protein_CDS	ISGA_RS23510	ISGA_13310	2.75512	0.705099	1.62061	0
FTAB	WP_053778871.1	sigma-70_family_RNA_polymerase_sigma_factor_CDS	ISGA_RS24750	none	9.82065	2.68172	2.1788	1.4571
FTAB	WP_053778893.1	gltD_CDS	ISGA_RS24890	ISGA_580	138.175	38.3797	96.3918	33.7266
FTAB	WP_082365675.1	ABC_transporter_ATP-binding_protein_CDS	ISGA_RS01740	ISGA_2678	5.43252	2.7922	3.14224	0.773404
FTAB	WP_082365676.1	ABC_transporter_permease_CDS	ISGA_RS01735	ISGA_1935	9.78226	3.84376	4.41728	1.40672
FTAB	WP_082365705.1	MFS_transporter_CDS	ISGA_RS02980	ISGA_06695	2.92345	2.73046	0.46093	0.343256
FTAB	WP_082365721.1	MFS_transporter_CDS	ISGA_RS03080	ISGA_3307	22.1353	7.20992	8.95473	5.3975
FTAB	WP_082365826.1	helicase_SNF2_CDS	ISGA_RS08425	ISGA_08345	62.024	22.4907	37.7654	16.1136
FTAB	WP_082365838.1	O-methyltransferase_CDS	ISGA_RS09300	ISGA_1142	19.3529	4.42474	5.70825	3.176
FTAB	WP_082365960.1	NUDIX_hydrolase_CDS	ISGA_RS15495	ISGA_10640	19.4058	8.32495	7.80149	4.96891
FTAB	WP_082366062.1	two-component_sensor_histidine_kinase_CDS	ISGA_RS20260	ISGA_4431	43.0681	12.9581	14.7852	4.71977
FTAB	WP_082366086.1	carboxymuconolactone_decarboxylase_family_protein_CDS	ISGA_RS21575	ISGA_2205	7.84433	1.24606	1.59109	0.77018
FTAB	WP_082366107.1	DUF2742_domain-containing_protein_CDS	ISGA_RS22675	ISGA_12910	44.6641	13.9707	35.7593	12.364
FTSA	WP_020790141.1	hypothetical_protein_CDS	ISGA_RS12120	ISGA_4134	74.3045	129.51	78.9796	31.5496
FTSA	WP_020790169.1	ATPase_associated_with_various_cellular_activities_family_protein_CDS	ISGA_RS09495	ISGA_4070	11.6406	12.6802	2.60427	3.61188
FTSA	WP_020790334.1	hypothetical_protein_CDS	ISGA_RS13050	ISGA_3	2.42234	5.86869	1.32987	0.45981
FTSA	WP_020790479.1	acetyl-CoA_C-acyltransferase_CDS	ISGA_RS05205	ISGA_935	2.79334	5.84573	2.70382	1.20813
FTSA	WP_020790496.1	ABC_transporter_permease_CDS	ISGA_RS14705	ISGA_202	11.5547	16.7187	11.5279	3.83637
FTSA	WP_020790814.1	SufS_family_cysteine_desulfurase_CDS	ISGA_RS04970	ISGA_2114	172.217	281.156	190.931	88.3612
FTSA	WP_020790819.1	DUF1992_domain-containing_protein_CDS	ISGA_RS04985	ISGA_2111	474.021	681.926	431.743	196.499
FTSA	WP_020790973.1	iron-sulfur_cluster_assembly_accessory_protein_CDS	ISGA_RS12355	ISGA_3093	4201.85	10956.9	1802.31	1995.8
FTSA	WP_020791520.1	ATP-dependent_Clp_protease_ATP-binding_subunit_CDS	ISGA_RS06705	ISGA_1977	791.411	959.32	608.836	306.584
FTSA	WP_020791909.1	DUF1269_domain-containing_protein_CDS	ISGA_RS05745	ISGA_952	12.0563	166.142	11.8196	20.6849
FTSA	WP_020792492.1	Fe-S_cluster_assembly_protein_SufB_CDS	ISGA_RS04955	ISGA_3930	405.647	738.163	140.461	151.885
FTSA	WP_020793758.1	GAP_family_protein_CDS	ISGA_RS05705	ISGA_2345	2.70494	50.6976	2.90141	8.60791
FTSA	WP_020794023.1	transcription_termination/antitermination_protein_NusA_CDS	ISGA_RS03800	ISGA_4175	102.021	200.346	69.6424	61.7325
FTSA	WP_020794370.1	hypothetical_protein_CDS	ISGA_RS13180	ISGA_5014	18.4337	196.088	8.72155	17.1151
FTSA	WP_020794500.1	Hsp20/alpha_crystallin_family_protein_CDS	ISGA_RS09885	ISGA_5299	567.923	1222.91	93.0282	414.259
FTSA	WP_020794613.1	hypothetical_protein_CDS	ISGA_RS09480	ISGA_5456	5.5486	9.5141	0.652756	2.36979
FTSA	WP_020794625.1	50S_ribosomal_protein_L31_CDS	ISGA_RS17990	ISGA_5651	49470.5	166258	21231.9	20454.5
FTSA	WP_053776288.1	MerR_family_transcriptional_regulator_CDS	ISGA_RS02805	ISGA_06640	535.048	1731.46	350.914	375.124
FTSA	WP_053776289.1	molecular_chaperone_DnaJ_CDS	ISGA_RS02810	ISGA_4076	257.517	922.164	191.407	221.697
FTSA	WP_053776290.1	nucleotide_exchange_factor_GrpE_CDS	ISGA_RS02815	ISGA_4077	693.067	2284.89	742.207	595.118
FTSA	WP_053776504.1	transcriptional_regulator_CDS	ISGA_RS04950	ISGA_3929	86.5018	343.244	24.8608	49.5804
FTSA	WP_053776505.1	Fe-S_cluster_assembly_protein_SufD_CDS	ISGA_RS04960	ISGA_07415	237.494	419.508	158.712	106.766
FTSA	WP_053776630.1	hypothetical_protein_CDS	ISGA_RS05750	ISGA_951	26.9867	163.224	21.6945	51.2263
FTSA	WP_053777018.1	hypothetical_protein_CDS	ISGA_RS09015	ISGA_2411	1.91259	5.56603	1.28573	0.466776
FTSA	WP_053777067.1	hypothetical_protein_CDS	ISGA_RS09485	ISGA_08655	8.29365	17.9031	3.81793	5.1336
FTSA	WP_053777223.1	NADP-dependent_oxidoreductase_CDS	ISGA_RS10750	ISGA_09070	31.6089	38.2585	30.5156	12.7803
FTSA	WP_053777484.1	alkyl_sulfatase_CDS	ISGA_RS13185	ISGA_4891	3.29126	24.8456	1.69253	1.96403
FTSA	WP_053777487.1	hypothetical_protein_CDS	ISGA_RS13215	ISGA_5124	1.28957	8.30708	3.55221	1.97023
FTSA	WP_053777668.1	peptide_ABC_transporter_substrate-binding_protein_CDS	ISGA_RS14710	ISGA_201	7.41718	28.3543	6.79635	8.85186
FTSA	WP_053778084.1	peptide_chain_release_factor_1_CDS	ISGA_RS17995	ISGA_5468	86.7487	208.613	73.1007	38.0752
FTSA	WP_053778119.1	TIGR02569_family_protein_CDS	ISGA_RS18305	ISGA_2236	72.6853	181.083	42.7862	37.5177
FTSA	WP_053778766.1	clpP_CDS	ISGA_RS23860	ISGA_1903	208.553	376.365	50.317	121.782
FTSA	WP_082365732.1	GTPase_HflX_CDS	ISGA_RS04115	ISGA_07075	222.981	381.125	121.054	81.6357
FTSA	WP_082366072.1	MarR_family_transcriptional_regulator_CDS	ISGA_RS20860	ISGA_2936	14.8948	42.1468	18.8452	8.80207
FTSA	WP_082366147.1	hypothetical_protein_CDS	ISGA_RS25625	none	1.87033	4.50868	1.94007	0.801676
FTSA	WP_082366151.1	DUF4012_domain-containing_protein_CDS	ISGA_RS25630	none	60.5105	72.7656	43.5626	24.7026
OCT	WP_020789429.1	DUF5134_domain-containing_protein_CDS	ISGA_RS19135	ISGA_988	4.1185	1.67928	22.6654	5.96269
OCT	WP_020789571.1	HlyC/CorC_family_transporter_CDS	ISGA_RS13975	ISGA_2178	70.9904	27.9849	103.59	31.3808
OCT	WP_020789678.1	valinenonetRNA_ligase_CDS	ISGA_RS23840	ISGA_2360	42.5479	18.2361	125.376	41.8346
OCT	WP_020789772.1	hypothetical_protein_CDS	ISGA_RS01395	ISGA_25	0.772841	0.659292	4.54598	0
OCT	WP_020789800.1	atrazine_chlorohydrolase_domain_protein_CDS	ISGA_RS10335	ISGA_2381	416.761	504.004	2332.06	332.015
OCT	WP_020789859.1	hypothetical_protein_CDS	ISGA_RS19440	ISGA_601	0.859986	1.76072	4.04687	0
OCT	WP_020789897.1	excinuclease_ABC_subunit_UvrA_CDS	ISGA_RS16055	ISGA_2121	45.953	30.1538	72.0711	22.0254
OCT	WP_020790045.1	cystathionine_gamma-synthase_CDS	ISGA_RS14450	ISGA_3331	124.392	50.9428	407.699	87.3212
OCT	WP_020790064.1	PLP-dependent_aminotransferase_family_protein_CDS	ISGA_RS11645	ISGA_826	7.76138	4.12031	22.6402	5.91499
OCT	WP_020790110.1	TetR/AcrR_family_transcriptional_regulator_CDS	ISGA_RS02345	ISGA_124	3.37498	2.79443	21.4871	2.26108
OCT	WP_020790246.1	DUF3349_domain-containing_protein_CDS	ISGA_RS24580	ISGA_2202	591.947	567.858	1657.46	407.255
OCT	WP_020790264.1	hypothetical_protein_CDS	ISGA_RS06615	ISGA_336	1.72753	0.744613	7.80839	1.03554
OCT	WP_020790319.1	TetR/AcrR_family_transcriptional_regulator_CDS	ISGA_RS10540	ISGA_2145	137.901	58.6198	269.465	59.5801
OCT	WP_020790395.1	ubiE/COQ5_methyltransferase_family_protein_CDS	ISGA_RS02655	ISGA_3725	37.8056	17.7544	47.4707	15.4036
OCT	WP_020790431.1	TetR/AcrR_family_transcriptional_regulator_CDS	ISGA_RS07255	ISGA_712	7.90676	4.72155	26.763	6.31944
OCT	WP_020790492.1	APC_family_permease_CDS	ISGA_RS14675	ISGA_208	13.0861	6.59827	15.8249	4.23253
OCT	WP_020790582.1	aldehyde_dehydrogenase_family_protein_CDS	ISGA_RS05280	ISGA_567	1.56496	0.607667	4.60267	0.921913
OCT	WP_020790602.1	succinyldiaminopimelate_transaminase_CDS	ISGA_RS00670	ISGA_3789	151.588	149.965	398.528	76.9652
OCT	WP_020790603.1	ferredoxin_family_protein_CDS	ISGA_RS00675	ISGA_3788	410.194	283.303	1111.45	293.637
OCT	WP_020790749.1	12-phenylacetyl-CoA_epoxidase_subunit_B_CDS	ISGA_RS02090		0.688781	0	2.43092	0
OCT	WP_020790788.1	hypothetical_protein_CDS	ISGA_RS01405	ISGA_3997	0	0.23997	6.06705	1.33491
OCT	WP_020790861.1	4-alpha-glucanotransferase_CDS	ISGA_RS18410	ISGA_1539	9.09962	3.0992	23.616	4.75088
OCT	WP_020790863.1	succinatenoneCoA_ligase_subunit_alpha_CDS	ISGA_RS08075	ISGA_1484	198.329	75.9831	790.759	167.461
OCT	WP_020790933.1	DUF4233_domain-containing_protein_CDS	ISGA_RS23830	ISGA_3611	110.096	47.8022	231.797	56.7502
OCT	WP_020790948.1	nitronate_monooxygenase_CDS	ISGA_RS06530	ISGA_2136	2.09271	0.774872	9.53347	1.26779
OCT	WP_020791006.1	sir2_family_protein_CDS	ISGA_RS23790	ISGA_2044	19.9312	11.6326	46.2255	13.5611
OCT	WP_020791089.1	hypothetical_protein_CDS	ISGA_RS16355	ISGA_1160	48.1737	12.9158	315.751	35.9243
OCT	WP_020791128.1	phosphoribosylformylglycinamidine_cyclo-ligase_CDS	ISGA_RS19545	ISGA_1841	148.495	90.8593	336.165	82.0801
OCT	WP_020791287.1	DNA-directed_RNA_polymerase_subunit_beta_CDS	ISGA_RS19200	ISGA_1543	601.661	236.352	1457.76	446.093
OCT	WP_020791300.1	hypothetical_protein_CDS	ISGA_RS17160	ISGA_352	1.82131	3.26281	13.9273	2.59292
OCT	WP_020791307.1	hypothetical_protein_CDS	ISGA_RS17210	ISGA_339	5.87289	1.002	28.212	6.96747
OCT	WP_020791350.1	carB_CDS	ISGA_RS04705	ISGA_2184	47.6848	24.0844	231.295	27.4541
OCT	WP_020791456.1	4-oxalocrotonate_tautomerase_enzyme_family_protein_CDS	ISGA_RS00800	ISGA_1831	0.386421	0.395575	7.04627	0
OCT	WP_020791458.1	short_chain_dehydrogenase_family_protein_CDS	ISGA_RS00795	ISGA_1830	0.251623	0.386376	5.99435	0.179112
OCT	WP_020791462.1	NAD(P)/FAD-dependent_oxidoreductase_CDS	ISGA_RS23190	ISGA_456	5.75318	4.52012	27.5465	8.42649
OCT	WP_020791506.1	ATP-dependent_DNA_helicase_RecG_CDS	ISGA_RS05635	ISGA_3521	23.0759	8.81454	36.8638	11.0248
OCT	WP_020791617.1	regulatory_protein_RecX_CDS	ISGA_RS04060	ISGA_07050	34.1098	29.1921	165.689	27.6743
OCT	WP_020791635.1	HNH_endonuclease_family_protein_CDS	ISGA_RS02455	ISGA_06540	2.32972	2.0868	17.4987	2.74267
OCT	WP_020791652.1	cobalamin-independent_synthase_Catalytic_domainprotein_CDS	ISGA_RS00585		21.2606	17.7778	48.8843	9.23019
OCT	WP_020791754.1	ABC_transporter_permease_CDS	ISGA_RS10425	ISGA_2272	19.0685	13.2694	26.0876	6.40547
OCT	WP_020791784.1	hypothetical_protein_CDS	ISGA_RS16235	ISGA_2471	2.74532	3.14099	29.6371	1.83924
OCT	WP_020791852.1	ABC_transporter_permease_CDS	ISGA_RS18895	ISGA_4005	13.9309	5.76807	44.8963	7.38193
OCT	WP_020791876.1	universal_stress_protein_CDS	ISGA_RS21520	ISGA_3188	2438.37	1153.04	3521.5	1031.97
OCT	WP_020791911.1	2-isopropylmalate_synthase_CDS	ISGA_RS05765	ISGA_947	210.54	218.152	739.721	157.902
OCT	WP_020791938.1	fumarylacetoacetate_(FAA)_hydrolase_family_protein_CDS	ISGA_RS03200	ISGA_1479	0.257614	0.131858	3.45495	0
OCT	WP_020791942.1	glyoxalase/Bleomycin_resistance_/Dioxygenase_superfamily_protein_CDS	ISGA_RS03195	ISGA_1478	0.432791	0.246136	11.6539	0.410763
OCT	WP_020792174.1	Na(+)/H(+)_antiporter_subunit_C_CDS	ISGA_RS10065	ISGA_3936	39.2841	13.0357	60.6084	17.0625
OCT	WP_020792190.1	imidazoleglycerol-phosphate_dehydratase_HisB_CDS	ISGA_RS15580	ISGA_1669	62.1292	41.0595	247.216	54.394
OCT	WP_020792192.1	histidinol_dehydrogenase_CDS	ISGA_RS15570	ISGA_1667	32.5776	28.2804	130.244	35.8576
OCT	WP_020792229.1	hypothetical_protein_CDS	ISGA_RS08955	ISGA_705	22.664	14.7643	55.7494	17.5995
OCT	WP_020792309.1	hypothetical_protein_CDS	ISGA_RS01490	ISGA_1785	5.0896	2.23293	9.40905	2.07024
OCT	WP_020792341.1	hypothetical_protein_CDS	ISGA_RS01575	ISGA_1628	1.63929	1.51031	5.78555	0
OCT	WP_020792379.1	nucleoside_triphosphate_pyrophosphohydrolase_CDS	ISGA_RS21055	ISGA_2104	23.3348	10.7188	57.1327	19.0238
OCT	WP_020792404.1	ferredoxin_reductase_CDS	ISGA_RS17805	ISGA_1712	203.434	161.832	617.757	200.72
OCT	WP_020792405.1	N-acetyltransferase_CDS	ISGA_RS17810	ISGA_1711	94.7584	76.9693	392.358	58.0473
OCT	WP_020792680.1	hypothetical_protein_CDS	ISGA_RS10160	ISGA_08855	12.9837	13.6605	45.2578	11.6383
OCT	WP_020792775.1	hypothetical_protein_CDS	ISGA_RS12695	ISGA_5144	92.6795	21.9833	130.306	45.0539
OCT	WP_020792833.1	NDMA-dependent_alcohol_dehydrogenase_CDS	ISGA_RS21690	ISGA_2714	7.87232	4.18219	9.87575	2.54956
OCT	WP_020792985.1	ribosomal-protein-alanine_N-acetyltransferase_CDS	ISGA_RS15000	ISGA_5447	22.9768	10.5783	82.8084	14.1921
OCT	WP_020793010.1	hypothetical_protein_CDS	ISGA_RS09320	ISGA_4010	29.9313	9.36811	66.8557	15.2597
OCT	WP_020793089.1	bifunctional_o-acetylhomoserine/o-acetylserine_sulfhydrylase_CDS	ISGA_RS15200	ISGA_3831	326.763	207.912	820.645	116.441
OCT	WP_020793160.1	hypothetical_protein_CDS	ISGA_RS08905	ISGA_1615	137.725	82.7603	188.968	63.342
OCT	WP_020793296.1	MFS_transporter_CDS	ISGA_RS03760	ISGA_3459	36.1003	19.218	249.411	48.3064
OCT	WP_020793320.1	14-dihydroxy-2-naphthoate_polyprenyltransferase_CDS	ISGA_RS06045		42.1292	28.2254	202.676	36.0162
OCT	WP_020793394.1	4-hydroxy-2-oxovalerate_aldolase_CDS	ISGA_RS00785	ISGA_2782	0.444095	0.351295	7.1243	0.344857
OCT	WP_020793397.1	dihydrodipicolinate_reductase_CDS	ISGA_RS19510	ISGA_2564	0.577568	0.354751	29.1719	1.42525
OCT	WP_020793422.1	hypothetical_protein_CDS	ISGA_RS08180	ISGA_4455	5.87289	5.01002	564.816	73.8552
OCT	WP_020793533.1	CoA_ester_lyase_CDS	ISGA_RS03455	ISGA_4822	36.8813	23.7173	126.457	35.6293
OCT	WP_020793549.1	hypothetical_protein_CDS	ISGA_RS04695	ISGA_5133	46.2674	24.7367	254.696	34.3281
OCT	WP_020793628.1	MFS_transporter_CDS	ISGA_RS21505	ISGA_3950	7.22408	3.83147	41.378	5.49132
OCT	WP_020793647.1	30S_ribosomal_protein_S18_CDS	ISGA_RS07560	ISGA_5502	0	6.80055	39.6774	8.73007
OCT	WP_020793684.1	DNA-binding_response_regulator_CDS	ISGA_RS20065	ISGA_4734	8.36729	3.28591	16.8868	3.08073
OCT	WP_020793733.1	Na+/H+_antiporter_subunit_E_CDS	ISGA_RS10075	ISGA_3815	61.3918	22.2134	111.816	23.6586
OCT	WP_020793802.1	uroporphyrinogen-III_synthase_CDS	ISGA_RS18285	ISGA_2389	28.7034	12.4518	70.981	22.5658
OCT	WP_020793893.1	potassium-transporting_ATPase_subunit_C_CDS	ISGA_RS20075	ISGA_3162	2.33707	1.86079	16.2928	1.23229
OCT	WP_020794077.1	MFS_transporter_CDS	ISGA_RS20060	ISGA_4082	67.2231	19.3041	146.662	23.8456
OCT	WP_020794113.1	calcineurin-like_phosphoesterase_family_protein_CDS	ISGA_RS02615	ISGA_06605	12.2358	5.24071	35.7943	8.2704
OCT	WP_020794198.1	hypothetical_protein_CDS	ISGA_RS20165	ISGA_12140	16.7102	9.67472	61.6142	8.71494
OCT	WP_020794226.1	DUF456_domain-containing_protein_CDS	ISGA_RS05135	ISGA_5672	41.7334	28.2657	123.816	36.4086
OCT	WP_020794280.1	hypothetical_protein_CDS	ISGA_RS15590	ISGA_4228	323.078	214.478	1113.09	138.331
OCT	WP_020794380.1	thiS_family_protein_CDS	ISGA_RS24125	ISGA_5452	164.945	128.689	203.467	63.8359
OCT	WP_020794483.1	DHH_family_protein_CDS	ISGA_RS03825	ISGA_5277	30.2954	36.3435	212.835	50.9603
OCT	WP_020794488.1	RidA_family_protein_CDS	ISGA_RS14225	ISGA_10200	1.03594	1.70855	8.26015	0.98321
OCT	WP_020794524.1	type_II/IV_secretion_system_family_protein_CDS	ISGA_RS12895	ISGA_5015	1.3745	0.685492	8.08504	0.602096
OCT	WP_020794547.1	hypothetical_protein_CDS	ISGA_RS10295	ISGA_5678	0	0	4.77584	0
OCT	WP_020794601.1	ornithine_carbamoyltransferase_CDS	ISGA_RS16125	ISGA_4343	15.5324	7.28562	78.0131	8.89987
OCT	WP_020794647.1	DUF2190_domain-containing_protein_CDS	ISGA_RS13720	ISGA_4203	15.2746	2.11744	17.5952	5.43643
OCT	WP_020794731.1	hypothetical_protein_CDS	ISGA_RS00820	ISGA_3984	4.58135	1.39699	10.2059	1.66526
OCT	WP_020794762.1	hypothetical_protein_CDS	ISGA_RS13690	none	11.1527	1.87442	26.4366	3.3177
OCT	WP_020794763.1	hypothetical_protein_CDS	ISGA_RS13705	ISGA_1812	24.9106	4.7653	44.4026	9.31382
OCT	WP_020794776.1	phage_Gp37/Gp68_family_protein_CDS	ISGA_RS13865	ISGA_1469	28.4182	13.5115	69.318	22.6415
OCT	WP_020794784.1	dUTP_diphosphatase_CDS	ISGA_RS13765	ISGA_1582	1.44264	0.461505	6.57652	0.513454
OCT	WP_020794787.1	hypothetical_protein_CDS	ISGA_RS13770	ISGA_1583	0.59017	0.100692	3.00861	0
OCT	WP_020794788.1	hypothetical_protein_CDS	ISGA_RS13775	ISGA_1584	0.636457	0.130307	3.14475	0.362438
OCT	WP_020794809.1	IS110_family_transposase_CDS	ISGA_RS09900	ISGA_2871	12.5021	4.47434	51.6523	7.04434
OCT	WP_020794829.1	3-oxoacyl-ACP_reductase_CDS	ISGA_RS09940	ISGA_3334	4.42385	2.75539	10.5341	1.82112
OCT	WP_053776005.1	hypothetical_protein_CDS	ISGA_RS00175	none	97.7312	40.0186	683.276	87.4566
OCT	WP_053776006.1	molecular_chaperone_HtpG_CDS	ISGA_RS00180	ISGA_05875	23.4491	7.14218	83.8342	23.1586
OCT	WP_053776009.1	urease_accessory_protein_UreD_CDS	ISGA_RS00220	ISGA_05885	6.15375	6.50722	17.0247	3.65836
OCT	WP_053776016.1	HlyC/CorC_family_transporter_CDS	ISGA_RS00285	ISGA_05920	17.514	8.68558	28.7542	9.41948
OCT	WP_053776022.1	malate_dehydrogenase_CDS	ISGA_RS00360	ISGA_700	13.1414	7.44386	34.2697	11.1006
OCT	WP_053776026.1	MFS_transporter_CDS	ISGA_RS00420	ISGA_05950	9.92266	7.31914	34.1885	3.25102
OCT	WP_053776048.1	tRNA_2-thiouridine(34)_synthase_MnmA_CDS	ISGA_RS00590	ISGA_06005	42.1675	46.8649	68.744	16.8807
OCT	WP_053776050.1	FAD-binding_oxidoreductase_CDS	ISGA_RS00600	ISGA_5231	1.29837	0.383972	3.76771	0.575069
OCT	WP_053776065.1	alpha/beta_hydrolase_CDS	ISGA_RS00745	ISGA_3730	0.963017	0.492916	5.19813	0.806472
OCT	WP_053776067.1	hypothetical_protein_CDS	ISGA_RS00765	ISGA_3246	0.139072	0.04271	4.48288	0.079196
OCT	WP_053776068.1	acetaldehyde_dehydrogenase_(acetylating)_CDS	ISGA_RS00780	ISGA_06065	1.08198	0.659292	12.6075	0.586805
OCT	WP_053776069.1	2-hydroxymuconic_semialdehyde_dehydrogenase_CDS	ISGA_RS00790	ISGA_1829	0.398763	0.394603	6.63021	0.302774
OCT	WP_053776072.1	response_regulator_CDS	ISGA_RS00755	ISGA_3244	25.5531	18.4995	632.104	19.6642
OCT	WP_053776073.1	hypothetical_protein_CDS	ISGA_RS00770	ISGA_2785	49.1962	49.4964	430.789	53.9127
OCT	WP_053776074.1	cytochrome_P450_CDS	ISGA_RS00805	ISGA_1834	0.034902	0.071459	2.01196	0
OCT	WP_053776083.1	O-succinylhomoserine_sulfhydrylase_CDS	ISGA_RS00885	ISGA_3442	117.41	66.8339	207.186	56.2733
OCT	WP_053776101.1	thiamine-binding_protein_CDS	ISGA_RS01050	ISGA_06150	272.208	177.555	407.273	139.114
OCT	WP_053776106.1	peptidase_S58_family_protein_CDS	ISGA_RS01100	ISGA_5402	33.4598	18.5677	66.39	13.399
OCT	WP_053776114.1	methyltransferase_CDS	ISGA_RS01195	ISGA_4768	15.2413	8.22721	36.8399	10.5159
OCT	WP_053776117.1	DNA_helicase_CDS	ISGA_RS01225	ISGA_2159	28.515	20.2524	121.094	32.6041
OCT	WP_053776134.1	hypothetical_protein_CDS	ISGA_RS01425	ISGA_4886	0.653248	0.668725	3.84252	0
OCT	WP_053776139.1	hypothetical_protein_CDS	ISGA_RS01455	ISGA_06265	0	0.460434	6.34962	0
OCT	WP_053776142.1	hypothetical_protein_CDS	ISGA_RS01480	ISGA_06275	1.24713	0.638337	3.91244	0
OCT	WP_053776175.1	HNH_endonuclease_CDS	ISGA_RS01775	ISGA_06350	1.4534	0.958101	7.97462	1.32439
OCT	WP_053776178.1	short_chain_dehydrogenase_CDS	ISGA_RS01800	ISGA_06355	1.86939	1.42076	14.8613	2.41942
OCT	WP_053776179.1	short-chain_dehydrogenase_CDS	ISGA_RS01805	ISGA_844	2.04429	0.893235	12.1422	2.83938
OCT	WP_053776243.1	thiamine_biosynthesis_protein_ThiS_CDS	ISGA_RS02410	ISGA_06520	16.7841	18.8999	169.81	38.2315
OCT	WP_053776245.1	LuxR_family_transcriptional_regulator_CDS	ISGA_RS02430	ISGA_5610	69.2328	33.8844	149.243	35.7914
OCT	WP_053776269.1	diguanylate_cyclase_CDS	ISGA_RS02610	ISGA_5175	9.58714	6.51948	187.387	5.84948
OCT	WP_053776296.1	citrate_(Si)-synthase_CDS	ISGA_RS02895	ISGA_06655	2.16396	1.29534	7.80984	0.731019
OCT	WP_053776337.1	phosphoenolpyruvate_carboxykinase_(GTP)_CDS	ISGA_RS03390	ISGA_1500	488.286	285.488	988.398	347.765
OCT	WP_053776353.1	hypothetical_protein_CDS	ISGA_RS03595	ISGA_06910	5.87923	6.68725	55.3322	16.74
OCT	WP_053776355.1	DUF202_domain-containing_protein_CDS	ISGA_RS03610	ISGA_1172	61.7323	39.7899	102.064	28.0069
OCT	WP_053776358.1	glucose-6-phosphate_dehydrogenase_(coenzyme-F420)_CDS	ISGA_RS03625	ISGA_1176	11.2811	2.85489	18.2544	3.94046
OCT	WP_053776389.1	DUF4081_domain-containing_protein_CDS	ISGA_RS03660	ISGA_06930	86.8894	46.5649	156.642	47.3111
OCT	WP_053776396.1	GNAT_family_N-acetyltransferase_CDS	ISGA_RS03720	ISGA_06950	46.676	57.3768	302.086	22.9263
OCT	WP_053776404.1	30S_ribosome-binding_factor_RbfA_CDS	ISGA_RS03820	ISGA_07005	63.9088	65.3491	436.851	142.124
OCT	WP_053776418.1	ribonuclease_J_CDS	ISGA_RS03995	ISGA_3584	53.4105	33.4361	130.61	42.2657
OCT	WP_053776445.1	1-deoxy-D-xylulose-5-phosphate_synthase_CDS	ISGA_RS04325	ISGA_07165	58.6693	47.2072	147.5	48.548
OCT	WP_053776452.1	TIGR02611_family_protein_CDS	ISGA_RS04435	ISGA_3735	178.034	74.1093	214.537	63.2949
OCT	WP_053776455.1	CDP-alcohol_phosphatidyltransferase_family_protein_CDS	ISGA_RS04460	ISGA_2332	36.3181	29.6654	172.862	48.6884
OCT	WP_053776457.1	NUDIX_hydrolase_CDS	ISGA_RS04475	ISGA_3961	7.5076	5.53806	30.9127	9.11643
OCT	WP_053776462.1	Holliday_junction_branch_migration_DNA_helicase_RuvB_CDS	ISGA_RS04530	ISGA_07280	8.02156	9.03276	31.9535	9.77333
OCT	WP_053776464.1	protein_translocase_subunit_SecF_CDS	ISGA_RS04545	ISGA_07285	48.8407	29.8641	141.84	46.7387
OCT	WP_053776465.1	RelA/SpoT_family_protein_CDS	ISGA_RS04560	ISGA_1657	133.851	96.1033	416.227	91.166
OCT	WP_053776473.1	hypothetical_protein_CDS	ISGA_RS04635	ISGA_5474	63.0593	36.3112	370.925	33.6655
OCT	WP_053776475.1	3-dehydroquinate_synthase_CDS	ISGA_RS04655	ISGA_5196	16.3038	6.84671	80.3393	27.3256
OCT	WP_053776480.1	pyrC_CDS	ISGA_RS04690	ISGA_5134	23.8094	13.0844	103.369	24.2903
OCT	WP_053776481.1	carbamoyl-phosphate_synthase_small_subunit_CDS	ISGA_RS04700	ISGA_2185	21.4281	10.553	95.818	20.672
OCT	WP_053776491.1	67-dimethyl-8-ribityllumazine_synthase_CDS	ISGA_RS04830		1015.3	528.286	2953.59	721.472
OCT	WP_053776492.1	RNase_adapter_RapZ_CDS	ISGA_RS04845	ISGA_07390	30.1474	17.3005	85.7287	19.6166
OCT	WP_053776516.1	malate_dehydrogenase_(quinone)_CDS	ISGA_RS03715	ISGA_1962	112.029	80.4608	492.706	87.0415
OCT	WP_053776544.1	hypothetical_protein_CDS	ISGA_RS04640	ISGA_5230	1.29837	1.77218	6.1098	1.23229
OCT	WP_053776551.1	hypothetical_protein_CDS	ISGA_RS04835	ISGA_07385	1795.51	942.429	5916.49	1235.17
OCT	WP_053776600.1	C4-dicarboxylate_transporter_CDS	ISGA_RS05565	ISGA_07555	0.380154	0.493935	7.12122	1.16568
OCT	WP_053776626.1	HNH_endonuclease_CDS	ISGA_RS05630	ISGA_07575	2.02384	1.31479	12.8203	1.10817
OCT	WP_053776633.1	hypothetical_protein_CDS	ISGA_RS05775	ISGA_944	46.4062	23.4007	174.708	30.0059
OCT	WP_053776683.1	acyl-CoA_carboxylase_subunit_beta_CDS	ISGA_RS06085	ISGA_5434	79.2785	31.3653	314.787	60.0528
OCT	WP_053776699.1	hypothetical_protein_CDS	ISGA_RS06280	ISGA_07715	73.2247	63.4359	174.988	32.9855
OCT	WP_053776711.1	aromatic-ring-hydroxylating_dioxygenase_CDS	ISGA_RS06370	ISGA_07740	3.60659	2.29161	7.31537	0.708213
OCT	WP_053776761.1	hypothetical_protein_CDS	ISGA_RS06850	none	0.621713	0.859354	2.39326	0
OCT	WP_053776763.1	methionine_synthase_CDS	ISGA_RS06870	ISGA_3598	116.209	91.4693	166.03	45.4551
OCT	WP_053776783.1	hypothetical_protein_CDS	ISGA_RS07085	ISGA_07970	16.9353	6.5012	20.4767	6.0275
OCT	WP_053776846.1	30S_ribosomal_protein_S14_CDS	ISGA_RS07555	ISGA_08070	0	1.72509	4.62581	0
OCT	WP_053776898.1	hypothetical_protein_CDS	ISGA_RS08090	ISGA_08255	14.2677	7.30286	126.982	33.5594
OCT	WP_053776911.1	50S_ribosomal_protein_L28_CDS	ISGA_RS07545	ISGA_5058	3.92714	13.0656	103.951	5.5909
OCT	WP_053776915.1	Na+/H+_antiporter_NhaA_CDS	ISGA_RS07750	ISGA_4622	45.1808	33.5975	130.219	30.994
OCT	WP_053776918.1	GIY-YIG_nuclease_family_protein_CDS	ISGA_RS07800	ISGA_1126	6.54377	2.23293	11.1198	2.07024
OCT	WP_053776932.1	NAD(P)/FAD-dependent_oxidoreductase_CDS	ISGA_RS08200	ISGA_08290	43.3346	39.0362	79.1793	16.4305
OCT	WP_053776936.1	dihydroneopterin_aldolase_CDS	ISGA_RS08305	ISGA_08310	88.6693	50.6529	291.209	81.1508
OCT	WP_053776940.1	GTP_cyclohydrolase_I_FolE_CDS	ISGA_RS08295	ISGA_4636	224.821	135.682	487.866	132.32
OCT	WP_053776974.1	ADP-ribosylglycohydrolase_family_protein_CDS	ISGA_RS08400	ISGA_4585	3.06057	6.48681	16.025	4.41857
OCT	WP_053776981.1	2-C-methyl-D-erythritol_24-cyclodiphosphate_synthase_CDS	ISGA_RS08705		19.5588	18.8862	129.735	38.3116
OCT	WP_053776983.1	23S_rRNA_(guanosine(2251)-2'-O)-methyltransferase_RlmB_CDS	ISGA_RS08715	ISGA_5240	31.032	16.2607	122.683	37.8864
OCT	WP_053777014.1	hypothetical_protein_CDS	ISGA_RS08915	ISGA_08490	121.785	66.9718	201.44	51.5842
OCT	WP_053777040.1	hypothetical_protein_CDS	ISGA_RS09330	ISGA_08595	478.335	220.432	965.212	170.527
OCT	WP_053777046.1	hypothetical_protein_CDS	ISGA_RS09415	ISGA_08625	2.43445	3.46128	13.3652	2.31054
OCT	WP_053777140.1	Na+/H+_antiporter_subunit_G_CDS	ISGA_RS10085	ISGA_5428	143.516	56.847	222.288	53.3895
OCT	WP_053777171.1	hypothetical_protein_CDS	ISGA_RS10310	ISGA_08900	0	0	6.31244	0
OCT	WP_053777182.1	HNH_endonuclease_CDS	ISGA_RS10435	ISGA_5520	3.52565	3.23484	21.3474	4.96664
OCT	WP_053777197.1	aconitate_hydratase_AcnA_CDS	ISGA_RS10535	ISGA_2146	202.737	80.2953	437.525	132.507
OCT	WP_053777204.1	methylmalonyl_Co-A_mutase-associated_GTPase_MeaB_CDS	ISGA_RS10455	ISGA_3580	30.5377	18.8379	92.2957	30.6883
OCT	WP_053777205.1	cholesterol_oxidase_CDS	ISGA_RS10545	ISGA_4239	0.895755	0.422292	4.54796	0.939655
OCT	WP_053777274.1	hypothetical_protein_CDS	ISGA_RS11300	ISGA_998	58.4837	32.762	110.338	31.9423
OCT	WP_053777278.1	DNA_topoisomerase_(ATP-hydrolyzing)_subunit_B_CDS	ISGA_RS11365	ISGA_3177	91.3316	67.7869	311.917	76.3134
OCT	WP_053777279.1	DNA_gyrase_subunit_A_CDS	ISGA_RS11370	ISGA_3179	73.7224	62.9675	355.381	51.4555
OCT	WP_053777297.1	ISL3_family_transposase_CDS	ISGA_RS11395	ISGA_09265	3.79025	2.75568	19.2273	6.00687
OCT	WP_053777322.1	hypothetical_protein_CDS	ISGA_RS11690	ISGA_09375	1.51244	0.655039	2.32676	0
OCT	WP_053777339.1	(2Fe-2S)_ferredoxin_CDS	ISGA_RS11880	ISGA_09420	0	0.47994	7.7217	1.33491
OCT	WP_053777357.1	cytochrome_P450_CDS	ISGA_RS12010	ISGA_3670	6.12282	3.99255	33.0224	10.6671
OCT	WP_053777362.1	YggS_family_pyridoxal_phosphate-dependent_enzyme_CDS	ISGA_RS12040	ISGA_4088	18.817	17.9213	62.695	17.4128
OCT	WP_053777364.1	peptide_transporter_CDS	ISGA_RS12055	ISGA_4334	19.4756	11.7776	75.9482	24.8512
OCT	WP_053777388.1	adenosylcobinamide-GDP_ribazoletransferase_CDS	ISGA_RS12375	ISGA_4262	9.61758	7.47638	41.4391	7.53066
OCT	WP_053777411.1	hydroxymethylglutaryl-CoA_lyase_CDS	ISGA_RS12430	ISGA_673	1.59114	0.744613	4.81339	0.647211
OCT	WP_053777425.1	MFS_transporter_CDS	ISGA_RS12565	ISGA_09615	58.9282	38.4016	222.101	23.0679
OCT	WP_053777442.1	ABC_transporter_ATP-binding_protein_CDS	ISGA_RS12770	ISGA_2751	1.84603	1.81102	6.69617	0.876035
OCT	WP_053777456.1	type_II_secretion_system_protein_F_CDS	ISGA_RS12885	ISGA_09710	0.257614	0.571387	3.93985	0
OCT	WP_053777457.1	type_II_secretion_system_protein_F_CDS	ISGA_RS12890	ISGA_09715	0.887776	0.511205	6.52756	0.947915
OCT	WP_053777458.1	hypothetical_protein_CDS	ISGA_RS12900	ISGA_09720	0.360659	0.47176	4.43149	0.228202
OCT	WP_053777459.1	hypothetical_protein_CDS	ISGA_RS12905	ISGA_09725	0	0	4.22196	0
OCT	WP_053777460.1	hypothetical_protein_CDS	ISGA_RS12910	ISGA_09730	2.12789	1.0176	10.4182	2.77265
OCT	WP_053777513.1	HNH_endonuclease_CDS	ISGA_RS13245	ISGA_09805	2.08162	1.1617	14.4926	2.6989
OCT	WP_053777542.1	3-oxoacyl-ACP_synthase_CDS	ISGA_RS13495	ISGA_4665	621.138	411.229	4469.55	1442.7
OCT	WP_053777549.1	hypothetical_protein_CDS	ISGA_RS13620	ISGA_388	0	1.48592	6.83052	0
OCT	WP_053777556.1	hypothetical_protein_CDS	ISGA_RS13715	ISGA_10000	13.0799	2.11677	21.4409	4.10763
OCT	WP_053777557.1	hypothetical_protein_CDS	ISGA_RS13735	none	6.73041	0.983124	13.8342	1.94061
OCT	WP_053777562.1	ASCH_domain-containing_protein_CDS	ISGA_RS13785	ISGA_1587	4.28283	1.61527	12.7287	1.92545
OCT	WP_053777565.1	hypothetical_protein_CDS	ISGA_RS13800	none	2.82255	0.240785	19.9233	4.01834
OCT	WP_053777567.1	hypothetical_protein_CDS	ISGA_RS13810	ISGA_10055	1.16854	0.310131	3.97137	0.739374
OCT	WP_053777576.1	PLP-dependent_aminotransferase_family_protein_CDS	ISGA_RS13910	ISGA_10120	3.40753	4.92671	36.7398	8.502
OCT	WP_053777581.1	esterase_CDS	ISGA_RS13990	ISGA_2175	13.1772	10.0551	49.5639	14.8012
OCT	WP_053777628.1	alkene_reductase_CDS	ISGA_RS14220	ISGA_10195	0.414695	0.405224	5.45518	0.751396
OCT	WP_053777645.1	DUF222_domain-containing_protein_CDS	ISGA_RS14335	ISGA_2972	5.50566	4.63093	12.8891	2.19401
OCT	WP_053777657.1	thioredoxin_domain-containing_protein_CDS	ISGA_RS14540	ISGA_5040	24.5004	12.4372	53.8922	13.2106
OCT	WP_053777658.1	hemolysin_III_CDS	ISGA_RS14575	ISGA_10290	103.406	125.16	304.944	86.0402
OCT	WP_053777699.1	alpha/beta_hydrolase_CDS	ISGA_RS14985	ISGA_5679	11.5609	7.30189	52.9202	10.9724
OCT	WP_053777700.1	tRNA_(adenosine(37)-N6)-threonylcarbamoyltransferase_complex_ATPase_subunit_type_1_TsaE_CDS	ISGA_RS14990	ISGA_10430	22.11	15.9791	99.017	18.3058
OCT	WP_053777701.1	tRNA_(adenosine(37)-N6)-threonylcarbamoyltransferase_complex_transferase_subunit_TsaD_CDS	ISGA_RS15005	ISGA_10435	18.3041	10.7638	52.5898	11.0026
OCT	WP_053777708.1	IMP_dehydrogenase_CDS	ISGA_RS15070	ISGA_10465	193.908	117.496	560.579	98.5686
OCT	WP_053777715.1	radical_SAM_protein_CDS	ISGA_RS15130	ISGA_10490	2.38338	1.80084	14.6425	2.47751
OCT	WP_053777716.1	DNA_polymerase_Y_family_protein_CDS	ISGA_RS15140	ISGA_4949	1.53524	1.63398	32.7966	1.80403
OCT	WP_053777724.1	PE-PPE_domain-containing_protein_CDS	ISGA_RS15205	ISGA_10525	0.733544	0.448468	4.41071	0.522157
OCT	WP_053777726.1	inner_membrane_protein_YhjD_CDS	ISGA_RS15235	ISGA_10530	38.1687	13.8349	91.7785	30.2388
OCT	WP_053777727.1	hypothetical_protein_CDS	ISGA_RS15245	ISGA_10540	3.80696	3.48692	11.3144	1.71151
OCT	WP_053777737.1	ABC_transporter_CDS	ISGA_RS14470	ISGA_3358	0.668859	1.57079	2.22174	0
OCT	WP_053777742.1	ABC_transporter_substrate-binding_protein_CDS	ISGA_RS14565	ISGA_1765	7.48086	2.6825	59.9146	7.46113
OCT	WP_053777760.1	hypothetical_protein_CDS	ISGA_RS15135	ISGA_10495	3.03482	1.95858	45.1715	3.38128
OCT	WP_053777786.1	hypothetical_protein_CDS	ISGA_RS15485	ISGA_10630	302.314	368.055	2578.48	338.164
OCT	WP_053777797.1	histidinol-phosphate_transaminase_CDS	ISGA_RS15575	ISGA_1668	33.7133	26.425	161.385	28.869
OCT	WP_053777798.1	imidazole_glycerol_phosphate_synthase_subunit_HisH_CDS	ISGA_RS15585	ISGA_4229	54.5944	35.8071	201.911	41.1547
OCT	WP_053777799.1	bifunctional_1-(5-phosphoribosyl)-5-((5-_phosphoribosylamino)methylideneamino)imidazole-4-_carboxamide_isomerase/phosphoribosylanthranilate_isomerase_PriA_CDS	ISGA_RS15595	ISGA_4226	16.9838	16.8827	73.441	8.40198
OCT	WP_053777800.1	inositol_monophosphatase_CDS	ISGA_RS15600	ISGA_3087	26.0317	19.6299	103.972	14.9461
OCT	WP_053777801.1	imidazole_glycerol_phosphate_synthase_subunit_HisF_CDS	ISGA_RS15605	ISGA_3086	24.0505	10.8955	81.7684	13.3945
OCT	WP_053777802.1	phosphoribosyl-AMP_cyclohydrolase_CDS	ISGA_RS15610	ISGA_10670	42.4016	22.7508	153.776	19.1504
OCT	WP_053777803.1	4-oxalocrotonate_tautomerase_CDS	ISGA_RS15615	ISGA_10675	450.614	222.333	1523.49	404.562
OCT	WP_053777804.1	anthranilate_synthase_component_I_CDS	ISGA_RS15620	ISGA_10680	24.5992	11.0761	84.5634	17.4068
OCT	WP_053777805.1	tryptophan_synthase_subunit_alpha_CDS	ISGA_RS15640	ISGA_10695	43.2227	18.7775	174.092	54.394
OCT	WP_053777838.1	hypothetical_protein_CDS	ISGA_RS15965	ISGA_3250	10.5871	6.37174	59.5377	10.9316
OCT	WP_053777843.1	hypothetical_protein_CDS	ISGA_RS16010	ISGA_4592	0.655744	0.385986	8.21583	0.840198
OCT	WP_053777850.1	N-acetyl-gamma-glutamyl-phosphate_reductase_CDS	ISGA_RS16105	ISGA_3364	11.7249	4.86422	86.9717	20.9677
OCT	WP_053777851.1	acetylglutamate_kinase_CDS	ISGA_RS16115	ISGA_3366	16.141	8.64754	78.094	11.2371
OCT	WP_053777852.1	acetylornithine_transaminase_CDS	ISGA_RS16120	ISGA_4342	12.0297	8.91751	58.6824	9.05517
OCT	WP_053777854.1	argininosuccinate_lyase_CDS	ISGA_RS16140	ISGA_10825	17.7715	11.0346	79.0455	14.9415
OCT	WP_053777859.1	DUF2567_domain-containing_protein_CDS	ISGA_RS15490	ISGA_10635	19.8505	27.7339	142.422	11.1585
OCT	WP_053777861.1	nicotinate-nucleotide_diphosphorylase_(carboxylating)_CDS	ISGA_RS15510	ISGA_1684	20.1437	57.4222	96.5508	29.2456
OCT	WP_053777877.1	bifunctional_glutamate_N-acetyltransferase/amino-acid_acetyltransferase_ArgJ_CDS	ISGA_RS16110	ISGA_3365	15.4431	8.03593	63.115	10.0558
OCT	WP_053777878.1	arginine_repressor_CDS	ISGA_RS16130	ISGA_10820	9.67415	8.60027	62.895	4.7117
OCT	WP_053777891.1	ATP-dependent_helicase_CDS	ISGA_RS16210	ISGA_4914	4.73	3.98141	15.1713	2.64359
OCT	WP_053777900.1	thioesterase_family_protein_CDS	ISGA_RS16350	ISGA_10915	8.6211	4.67921	59.0832	17.2982
OCT	WP_053777917.1	serine/threonine_protein_kinase_CDS	ISGA_RS16520	ISGA_5314	71.6708	40.3626	134.88	33.5096
OCT	WP_053777928.1	heavy_metal_translocating_P-type_ATPase_CDS	ISGA_RS16660	ISGA_5473	22.7342	17.9946	87.6828	21.9536
OCT	WP_053777931.1	mycofactocin_biosynthesis_peptidyl-dipeptidase_MftE_CDS	ISGA_RS16695	ISGA_4715	81.3538	48.5106	126.965	29.2474
OCT	WP_053777958.1	hypothetical_protein_CDS	ISGA_RS16860	ISGA_11050	0.859986	0.880361	3.03515	0
OCT	WP_053778054.1	hypothetical_protein_CDS	ISGA_RS17790	ISGA_3198	4.07959	2.2697	15.1284	1.26259
OCT	WP_053778055.1	acyl-CoA_desaturase_CDS	ISGA_RS17820	ISGA_11400	362.597	206.513	1737.42	375.578
OCT	WP_053778062.1	hypothetical_protein_CDS	ISGA_RS17875	ISGA_11435	0	0	15.7963	0
OCT	WP_053778067.1	FAD-dependent_oxidoreductase_CDS	ISGA_RS17920	ISGA_11445	7.04947	4.66734	59.8493	8.37818
OCT	WP_053778073.1	hypothetical_protein_CDS	ISGA_RS17770	ISGA_5534	19.5231	14.0717	54.5482	14.4505
OCT	WP_053778080.1	homoserine_kinase_CDS	ISGA_RS17955	ISGA_11450	27.6259	15.8398	132.323	34.5946
OCT	WP_053778113.1	ATP-dependent_helicase_CDS	ISGA_RS18260	ISGA_3979	5.53284	5.39121	39.6327	3.93843
OCT	WP_053778114.1	ATP-dependent_helicase_CDS	ISGA_RS18265	ISGA_3974	5.12776	5.23911	34.7275	4.39701
OCT	WP_053778117.1	nitrite_reductase_large_subunit_CDS	ISGA_RS18295	ISGA_5050	6.94177	3.62375	33.3805	9.98092
OCT	WP_053778134.1	hypothetical_protein_CDS	ISGA_RS18450	ISGA_3001	520.477	394.113	915.304	313.197
OCT	WP_053778135.1	hypothetical_protein_CDS	ISGA_RS18455	ISGA_3000	26.971	29.7771	109.209	31.7002
OCT	WP_053778142.1	MFS_transporter_CDS	ISGA_RS18420	ISGA_1537	121.826	109.248	302.186	80.8901
OCT	WP_053778146.1	DUF222_domain-containing_protein_CDS	ISGA_RS18495	ISGA_2544	3.14248	2.7985	7.10045	1.20354
OCT	WP_053778156.1	dehydratase_CDS	ISGA_RS18590	ISGA_277	2.6512	1.46704	9.65193	2.65228
OCT	WP_053778161.1	hypothetical_protein_CDS	ISGA_RS18690	ISGA_4220	3.32035	2.40275	8.0144	2.11902
OCT	WP_053778162.1	ABC_transporter_CDS	ISGA_RS18695	ISGA_4219	2.15008	2.30752	9.13859	1.18489
OCT	WP_053778166.1	acetyl-CoA_C-acyltransferase_CDS	ISGA_RS18595	ISGA_278	1.31455	0.879878	9.15994	1.63154
OCT	WP_053778171.1	hypothetical_protein_CDS	ISGA_RS18700	ISGA_11630	4.12182	4.57109	14.1431	3.42303
OCT	WP_053778243.1	hypothetical_protein_CDS	ISGA_RS19420	ISGA_11835	1.60141	0	3.76791	0
OCT	WP_053778254.1	amidophosphoribosyltransferase_CDS	ISGA_RS19540	ISGA_11890	176.763	83.8373	261.11	79.6312
OCT	WP_053778256.1	folate-binding_protein_CDS	ISGA_RS19560	ISGA_1839	55.692	47.6341	90.1555	24.1922
OCT	WP_053778258.1	cytochrome_ubiquinol_oxidase_subunit_I_CDS	ISGA_RS19570	ISGA_2905	509.587	272.875	1741.93	256.19
OCT	WP_053778259.1	cytochrome_d_ubiquinol_oxidase_subunit_II_CDS	ISGA_RS19575	ISGA_11900	664.342	398.5	3441.13	269.48
OCT	WP_053778260.1	iron_ABC_transporter_substrate-binding_protein_CDS	ISGA_RS19595	ISGA_11915	2.43651	0.401615	8.40486	0.823094
OCT	WP_053778274.1	thiol_reductant_ABC_exporter_subunit_CydD_CDS	ISGA_RS19580	ISGA_11905	94.6135	68.9695	873.994	47.4323
OCT	WP_053778283.1	trehalose-phosphatase_CDS	ISGA_RS19805	ISGA_5688	18.7466	17.473	75.4195	23.229
OCT	WP_053778305.1	hypothetical_protein_CDS	ISGA_RS20040	ISGA_12095	2.01076	1.42127	12.8414	1.90841
OCT	WP_053778306.1	TetR/AcrR_family_transcriptional_regulator_CDS	ISGA_RS20045	ISGA_12100	1.68183	1.89384	14.1797	3.51171
OCT	WP_053778308.1	sensor_histidine_kinase_KdpD_CDS	ISGA_RS20070	ISGA_4735	5.69537	2.49139	22.5692	3.49528
OCT	WP_053778310.1	potassium-transporting_ATPase_subunit_KdpA_CDS	ISGA_RS20085	ISGA_2435	9.05789	6.70579	36.0072	4.05189
OCT	WP_053778336.1	hypothetical_protein_CDS	ISGA_RS20230	ISGA_12165	38.8689	11.0527	187.987	30.7422
OCT	WP_053778349.1	short_chain_dehydrogenase_CDS	ISGA_RS20310	ISGA_2290	1.30788	0.395575	3.07728	0.338541
OCT	WP_053778362.1	hypothetical_protein_CDS	ISGA_RS20530	ISGA_12225	8.59986	10.5643	168.957	39.1783
OCT	WP_053778418.1	serine/threonine_protein_kinase_CDS	ISGA_RS20920	ISGA_12330	29.9981	15.6662	118.372	35.3173
OCT	WP_053778419.1	SfnB_family_sulfur_acquisition_oxidoreductase_CDS	ISGA_RS20925	ISGA_4418	197.445	98.1098	455.262	74.251
OCT	WP_053778431.1	transcription-repair_coupling_factor_CDS	ISGA_RS21060	ISGA_2103	14.9003	4.61588	27.6229	6.51638
OCT	WP_053778481.1	GntR_family_transcriptional_regulator_CDS	ISGA_RS21495	ISGA_228	41.3146	31.5167	71.1122	23.9936
OCT	WP_053778483.1	esterase_CDS	ISGA_RS21510	ISGA_3949	103.154	56.701	465.256	37.8238
OCT	WP_053778558.1	hypothetical_protein_CDS	ISGA_RS22095	ISGA_12685	162.802	152.322	432.421	149.717
OCT	WP_053778564.1	hypothetical_protein_CDS	ISGA_RS22155	ISGA_3787	18.9083	10.4309	52.4803	16.4505
OCT	WP_053778568.1	energy-coupling_factor_transporter_transmembraneprotein_EcfT_CDS	ISGA_RS22180	ISGA_2555	43.7974	23.7108	92.9885	25.4575
OCT	WP_053778569.1	winged_helix_DNA-binding_domain-containing_protein_CDS	ISGA_RS22200	ISGA_12720	66.0284	63.5761	140.949	24.0364
OCT	WP_053778579.1	two-component_sensor_histidine_kinase_CDS	ISGA_RS22290	ISGA_12765	5.31093	3.93405	51.4971	4.03876
OCT	WP_053778580.1	hypothetical_protein_CDS	ISGA_RS22295	ISGA_3023	0.510367	0.835933	5.40371	0.290634
OCT	WP_053778590.1	cupin_domain-containing_protein_CDS	ISGA_RS22395	ISGA_1311	7.32953	3.66226	37.1597	2.48446
OCT	WP_053778591.1	HNH_endonuclease_CDS	ISGA_RS22410	ISGA_12810	0.240439	0.123068	7.07153	0
OCT	WP_053778596.1	hypothetical_protein_CDS	ISGA_RS22510	ISGA_12825	33.1649	18.5185	177.347	25.7538
OCT	WP_053778633.1	hypothetical_protein_CDS	ISGA_RS22745	ISGA_12965	1104.39	823.003	3877.96	1366.78
OCT	WP_053778646.1	cupin_CDS	ISGA_RS22860	ISGA_13025	44.552	17.0214	139.455	40.3212
OCT	WP_053778651.1	helicase_SNF2_CDS	ISGA_RS22895	ISGA_13045	10.276	7.89825	21.3257	3.613
OCT	WP_053778652.1	hypothetical_protein_CDS	ISGA_RS22900	ISGA_13050	10.0795	5.10084	19.0931	3.24287
OCT	WP_053778683.1	HNH_endonuclease_CDS	ISGA_RS23075	ISGA_5362	4.08971	2.23326	5.6659	1.24478
OCT	WP_053778752.1	hypothetical_protein_CDS	ISGA_RS23695	ISGA_3357	25.2975	14.3674	67.3582	17.6511
OCT	WP_053778754.1	[protein-PII]_uridylyltransferase_CDS	ISGA_RS23705	ISGA_1593	25.9178	12.2063	81.0646	22.3195
OCT	WP_053778805.1	LuxR_family_transcriptional_regulator_CDS	ISGA_RS24285	none	4.84557	1.67913	71.5926	4.24189
OCT	WP_053778806.1	hypothetical_protein_CDS	ISGA_RS24290	ISGA_13560	39.4766	29.3904	848.614	153.275
OCT	WP_053778807.1	hypothetical_protein_CDS	ISGA_RS24295	ISGA_13565	5.73736	2.50755	34.5803	9.6972
OCT	WP_053778826.1	RtcB_family_protein_CDS	ISGA_RS24165	ISGA_1732	6.33436	2.4711	15.5484	4.4846
OCT	WP_053778835.1	iron_ABC_transporter_permease_CDS	ISGA_RS24405	ISGA_13630	11.0714	4.01402	37.7422	7.04507
OCT	WP_053778876.1	glycosyltransferase_family_1_protein_CDS	ISGA_RS24500	ISGA_13665	9.83296	9.38042	17.1237	4.21467
OCT	WP_053778886.1	hypothetical_protein_CDS	ISGA_RS24800	ISGA_1549	0	1.42924	19.7099	0
OCT	WP_053778890.1	HNH_endonuclease_CDS	ISGA_RS24855	ISGA_1181	8.44516	7.39937	15.7403	3.71838
OCT	WP_082365645.1	hypothetical_protein_CDS	ISGA_RS00170	ISGA_4825	3.87709	1.52296	36.4891	6.41818
OCT	WP_082365656.1	hypothetical_protein_CDS	ISGA_RS00750	ISGA_3732	0.482667	0.277932	5.11043	0.858938
OCT	WP_082365707.1	hypothetical_protein_CDS	ISGA_RS03145	ISGA_256	2.00461	1.98633	9.04013	2.12211
OCT	WP_082365726.1	diguanylate_phosphodiesterase_CDS	ISGA_RS03735	ISGA_3499	15.6327	7.74516	29.9796	7.82025
OCT	WP_082365728.1	MATE_family_efflux_transporter_CDS	ISGA_RS03830	ISGA_07010	2.83162	3.34114	48.3202	11.627
OCT	WP_082365736.1	adenine_phosphoribosyltransferase_CDS	ISGA_RS04555	ISGA_07295	15.3973	12.7375	80.247	20.6172
OCT	WP_082365737.1	alaninenonetRNA_ligase_CDS	ISGA_RS04620	ISGA_07325	57.4758	35.506	135.565	46.3717
OCT	WP_082365744.1	ABC_transporter_substrate-binding_protein_CDS	ISGA_RS04550	ISGA_07290	10.7725	8.50055	72.9938	12.7803
OCT	WP_082365746.1	shikimate_kinase_CDS	ISGA_RS04650	ISGA_5289	55.4374	20.4965	274.127	71.7777
OCT	WP_082365798.1	hypothetical_protein_CDS	ISGA_RS06875	ISGA_07895	0.4405	0.620037	16.6802	0.23517
OCT	WP_082365819.1	hypothetical_protein_CDS	ISGA_RS07685	ISGA_08130	9.74523	1.10846	14.0123	3.08308
OCT	WP_082365823.1	dihydropteroate_synthase_CDS	ISGA_RS08300	ISGA_4637	46.7109	30.3495	163.006	35.2858
OCT	WP_082365830.1	hypothetical_protein_CDS	ISGA_RS08910	ISGA_1616	185.406	117.12	276.575	76.828
OCT	WP_082365834.1	hypothetical_protein_CDS	ISGA_RS25145	none	1.71997	0.44018	10.1172	0
OCT	WP_082365839.1	Asp23/Gls24_family_protein_CDS	ISGA_RS25170	none	35.3771	15.4793	81.0053	27.3869
OCT	WP_082365856.1	FAD-binding_oxidoreductase_CDS	ISGA_RS09800	ISGA_08720	6.26119	1.68672	11.8888	2.26754
OCT	WP_082365908.1	hypothetical_protein_CDS	ISGA_RS25265	none	0	0.671251	2.69992	0
OCT	WP_082365915.1	MFS_transporter_CDS	ISGA_RS13285	ISGA_3135	7.04144	3.08926	11.4588	2.16559
OCT	WP_082365934.1	long-chain_fatty_acidnoneCoA_ligase_CDS	ISGA_RS14215	ISGA_10190	0.987997	0.530371	5.18789	0.960582
OCT	WP_082365943.1	iron_ABC_transporter_permease_CDS	ISGA_RS14570	ISGA_4707	3.982	2.57345	28.2493	2.63408
OCT	WP_082365955.1	alanine_racemase_CDS	ISGA_RS14980	ISGA_10425	11.5346	10.1282	40.4415	12.4894
OCT	WP_082365956.1	alanine_racemase_CDS	ISGA_RS15145	ISGA_4950	2.99825	2.58554	8.16634	2.22703
OCT	WP_082365964.1	TIGR02234_family_membrane_protein_CDS	ISGA_RS15625	ISGA_10685	11.7214	9.1215	59.0889	8.60791
OCT	WP_082365970.1	isocitrate/isopropylmalate_dehydrogenase_family_protein_CDS	ISGA_RS15970	ISGA_10780	4.42098	2.58046	20.5302	4.41681
OCT	WP_082365976.1	hypothetical_protein_CDS	ISGA_RS25350	none	9.37542	4.24507	37.3308	5.1336
OCT	WP_082365985.1	hypothetical_protein_CDS	ISGA_RS16665	ISGA_11000	50.9294	36.7526	192.346	29.8737
OCT	WP_082366000.1	NUDIX_hydrolase_CDS	ISGA_RS16905	ISGA_11055	30.0893	20.0425	124.621	22.8854
OCT	WP_082366002.1	hypothetical_protein_CDS	ISGA_RS25420	none	35.2373	18.5371	128.969	12.5414
OCT	WP_082366007.1	septum_formation_inhibitor_Maf_CDS	ISGA_RS17465	ISGA_11300	70.5184	62.8375	154.643	26.7537
OCT	WP_082366009.1	DNA-binding_protein_CDS	ISGA_RS25410	ISGA_11145	107.692	190.42	541.322	139.378
OCT	WP_082366017.1	MFS_transporter_CDS	ISGA_RS17825	ISGA_11405	1.87382	2.49058	7.96436	1.80713
OCT	WP_082366020.1	MFS_transporter_CDS	ISGA_RS17925	ISGA_378	7.32094	6.02671	86.0387	8.45689
OCT	WP_082366022.1	LysR_family_transcriptional_regulator_CDS	ISGA_RS17830	ISGA_4501	3.54598	2.7923	98.6618	5.95434
OCT	WP_082366043.1	PepSY_domain-containing_protein_CDS	ISGA_RS19130	ISGA_11755	3.50778	1.85866	15.8092	3.93883
OCT	WP_082366058.1	potassium-transporting_ATPase_subunit_B_CDS	ISGA_RS20080	ISGA_3161	2.68771	1.84308	13.9854	0.539617
OCT	WP_082366061.1	two_pore_domain_potassium_channel_family_protein_CDS	ISGA_RS20235	ISGA_12170	7.77993	3.63929	25.5181	7.62846
OCT	WP_082366098.1	AraC_family_transcriptional_regulator_CDS	ISGA_RS22110	ISGA_4066	4.05124	2.60466	9.59015	2.67278
OCT	WP_082366102.1	ABC_transporter_CDS	ISGA_RS22175	ISGA_12715	25.4932	16.1969	49.0188	12.6605
OCT	WP_082366108.1	HNH_endonuclease_CDS	ISGA_RS22730	ISGA_12960	21.4944	15.2774	108.825	9.50353
OCT	WP_082366111.1	peptidyl-tRNA_hydrolase_CDS	ISGA_RS22865	ISGA_13030	17.2893	9.07784	87.4609	27.1548
OCT	WP_082366112.1	phosphoserine_phosphatase_SerB_CDS	ISGA_RS22870	ISGA_5603	32.428	17.786	167.282	58.2212
OCT	WP_082366137.1	bifunctional_folylpolyglutamate_synthase/dihydrofolate_synthase_CDS	ISGA_RS23835	ISGA_3610	35.9869	17.773	135.68	21.8874
OCT	WP_082366156.1	ABC_transporter_ATP-binding_protein_CDS	ISGA_RS24400	ISGA_5674	2.80513	1.26486	12.2573	2.47219
