# Supplementary material for: Transcriptomic response of Gordonia sp. strain NB4-1Y when provided with 6:2 fluorotelomer sulfonamidoalkyl betaine or 6:2 fluorotelomer sulfonate as sole sulfur source
Source: Biodegradation. 2020 Nov 5;31(4):407–22. doi: 10.1007/s10532-020-09917-8 (PMC7661421; doi:10.1007/s10532-020-09917-8)
Supplement: Supplementary file 3 — Supplementary file3 (XLSX 210 KB) [file 10532_2020_9917_MOESM3_ESM.xlsx]

## Sheet: TableS6_LowerExpression
Condition:	protein_id	annotation	locus_tag	old_locus_tag	FTAB_TPM	FTSA_TPM	OCT_TPM	MgSO4_TPM
FTAB_FTSA_OCT	WP_020789595.1	AMP-binding_enzyme_family_protein_CDS	ISGA_RS05160	ISGA_07480	0.158338	0.040522	3.35294	8.79134
FTAB_FTSA_OCT	WP_020789598.1	MSMEG_0568_family_radical_SAM_protein_CDS	ISGA_RS05165	ISGA_1318	0.965333	1.09114	5.48898	10.6508
FTAB_FTSA_OCT	WP_020789628.1	DUF4185_domain-containing_protein_CDS	ISGA_RS00390	ISGA_691	7.71989	4.13447	21.7756	40.0579
FTAB_FTSA_OCT	WP_020789700.1	aquaporin_Z_CDS	ISGA_RS09075	ISGA_687	6.24456	7.9748	26.694	37.8489
FTAB_FTSA_OCT	WP_020789882.1	prolipoprotein_diacylglyceryl_transferase_CDS	ISGA_RS15645	ISGA_1130	7.72841	3.37338	9.06671	25.1837
FTAB_FTSA_OCT	WP_020789913.1	menaquinol-cytochrome_c_reductase_cytochrome_c_subunit_CDS	ISGA_RS12265	ISGA_1263	94.4097	33.1058	188.059	309.436
FTAB_FTSA_OCT	WP_020789914.1	hypothetical_protein_CDS	ISGA_RS12255	ISGA_1261	11.6019	3.93669	20.09	58.2739
FTAB_FTSA_OCT	WP_020789966.1	LysR_family_transcriptional_regulator_CDS	ISGA_RS02700	ISGA_301	0.803215	0.556224	2.00103	7.39912
FTAB_FTSA_OCT	WP_020790009.1	DNA-binding_protein_CDS	ISGA_RS12720	ISGA_1050	3.92714	5.02523	9.24005	16.7727
FTAB_FTSA_OCT	WP_020790012.1	site-specific_integrase_CDS	ISGA_RS12725	ISGA_1049	48.0752	40.3591	159.294	412.118
FTAB_FTSA_OCT	WP_020790078.1	hypothetical_protein_CDS	ISGA_RS16985	ISGA_177	0	0.863956	3.97146	4.80604
FTAB_FTSA_OCT	WP_020790155.1	nitrite_reductase_large_subunit_CDS	ISGA_RS07810	ISGA_1122	0.824502	0.325768	9.71673	11.8204
FTAB_FTSA_OCT	WP_020790156.1	Rieske_(2Fe-2S)_protein_CDS	ISGA_RS07805	ISGA_1123	2.00228	0.409943	24.4977	28.5055
FTAB_FTSA_OCT	WP_020790199.1	50S_ribosomal_protein_L19_CDS	ISGA_RS23655	ISGA_1239	284.423	168.266	519.356	1372.26
FTAB_FTSA_OCT	WP_020790629.1	bacterial_regulatory_helix-turn-helix_s_AraC_family_protein_CDS	ISGA_RS20700	25.2764	25.5495	35.3517	98.8939	556
FTAB_FTSA_OCT	WP_020790630.1	phosphoglycerate_dehydrogenase_CDS	ISGA_RS20180	ISGA_295	11.6391	8.5476	23.8983	37.7372
FTAB_FTSA_OCT	WP_020790821.1	3-isopropylmalate_dehydratase_small_subunit_CDS	ISGA_RS20100	ISGA_1795	19.8519	15.4584	28.778	61.0787
FTAB_FTSA_OCT	WP_020791075.1	50S_ribosomal_protein_L27_CDS	ISGA_RS23805	ISGA_3105	2414.58	1645.58	6065.55	9700.47
FTAB_FTSA_OCT	WP_020791077.1	50S_ribosomal_protein_L21_CDS	ISGA_RS23810	ISGA_3104	826.308	417.966	2195.79	3400.2
FTAB_FTSA_OCT	WP_020791088.1	50S_ribosomal_protein_L5_CDS	ISGA_RS16370	ISGA_1163	383.61	170.874	1142.35	1280.46
FTAB_FTSA_OCT	WP_020791091.1	50S_ribosomal_protein_L24_CDS	ISGA_RS16375	ISGA_1164	943.29	390.911	2893.43	3976.7
FTAB_FTSA_OCT	WP_020791111.1	serinenonetRNA_ligase_CDS	ISGA_RS22275	ISGA_3145	16.7127	9.8729	24.8893	56.9384
FTAB_FTSA_OCT	WP_020791136.1	50S_ribosomal_protein_L10_CDS	ISGA_RS19270	ISGA_3546	676.992	308.285	1540.86	2179.36
FTAB_FTSA_OCT	WP_020791138.1	50S_ribosomal_protein_L7/L12_CDS	ISGA_RS19265	ISGA_3547	883.223	437.025	2414.87	3503.32
FTAB_FTSA_OCT	WP_020791179.1	MarR_family_transcriptional_regulator_CDS	ISGA_RS18440	ISGA_3235	0.843099	0.863074	1.48778	5.60132
FTAB_FTSA_OCT	WP_020791209.1	acyl-CoA_desaturase_CDS	ISGA_RS20965	ISGA_1301	9.74473	7.08232	19.8275	36.1393
FTAB_FTSA_OCT	WP_020791231.1	trigger_factor_CDS	ISGA_RS23870	ISGA_1905	61.7727	39.2028	167.342	310.165
FTAB_FTSA_OCT	WP_020791240.1	LysR_family_transcriptional_regulator_CDS	ISGA_RS00555	ISGA_664	0.265191	0.352915	1.5599	3.17133
FTAB_FTSA_OCT	WP_020791419.1	trimeric_intracellular_cation_channel_family_protein_CDS	ISGA_RS07840	ISGA_2139	10.2327	6.78305	15.0969	37.7329
FTAB_FTSA_OCT	WP_020791442.1	class_II_aldolase_family_protein_CDS	ISGA_RS10400	ISGA_3626	1.9975	1.70402	2.34992	7.58332
FTAB_FTSA_OCT	WP_020791450.1	pyrimidine_utilization_protein_A_CDS	ISGA_RS11535	ISGA_1284	0.310244	0.337444	1.32306	5.18975
FTAB_FTSA_OCT	WP_020791502.1	AMP-binding_enzyme_family_protein_CDS	ISGA_RS06315	ISGA_921	3.07408	1.67257	5.41043	14.2664
FTAB_FTSA_OCT	WP_020791555.1	50S_ribosomal_protein_L3_CDS	ISGA_RS16585	ISGA_1750	263.865	91.7679	600.044	764.974
FTAB_FTSA_OCT	WP_020791556.1	50S_ribosomal_protein_L4_CDS	ISGA_RS16580	ISGA_1749	220.26	73.7353	586.886	682.821
FTAB_FTSA_OCT	WP_020791579.1	ykud_domain_protein_CDS	ISGA_RS23895	ISGA_2536	261.054	116.188	501.803	1023.88
FTAB_FTSA_OCT	WP_020791691.1	2-dehydro-3-deoxyphosphogluconate_aldolase/4-hydroxy-2-oxoglutarate_aldolase_family_protein_CDS	ISGA_RS08385	ISGA_3845	21.5516	5.35796	24.1122	65.121
FTAB_FTSA_OCT	WP_020791894.1	DUF5130_domain-containing_protein_CDS	ISGA_RS23925	ISGA_1433	225.494	144.762	322.962	693.87
FTAB_FTSA_OCT	WP_020791966.1	Txe/YoeB_family_addiction_module_toxin_CDS	ISGA_RS24820	ISGA_1545	457.034	258.207	1727.99	3711.62
FTAB_FTSA_OCT	WP_020792046.1	cell_division_ATP-binding_protein_FtsE_CDS	ISGA_RS15355	ISGA_3464	20.8244	14.49	37.14	80.1832
FTAB_FTSA_OCT	WP_020792047.1	SsrA-binding_protein_SmpB_CDS	ISGA_RS15365	ISGA_3462	24.6691	7.67944	46.5024	72.2943
FTAB_FTSA_OCT	WP_020792049.1	ABC_transporter_permease_CDS	ISGA_RS15360	ISGA_3463	10.9666	4.58581	17.5092	37.6378
FTAB_FTSA_OCT	WP_020792092.1	ammonium_transporter_CDS	ISGA_RS23715	ISGA_1591	4.58214	2.84468	56.6186	64.0555
FTAB_FTSA_OCT	WP_020792205.1	30S_ribosomal_protein_S20_CDS	ISGA_RS14120	ISGA_3110	1574.76	841.565	3812.58	7060.66
FTAB_FTSA_OCT	WP_020792300.1	GntR_family_transcriptional_regulator_CDS	ISGA_RS15530	ISGA_2739	0.251623	0.48297	1.03606	3.58224
FTAB_FTSA_OCT	WP_020792705.1	30S_ribosomal_protein_S12_CDS	ISGA_RS21725	ISGA_2580	485.57	257.317	1096.53	2015.24
FTAB_FTSA_OCT	WP_020792709.1	30S_ribosomal_protein_S7_CDS	ISGA_RS21730	ISGA_2579	289.356	145.037	647.102	843.869
FTAB_FTSA_OCT	WP_020792715.1	long-chain-fatty-acidnoneCoA_ligase_FadD17_CDS	ISGA_RS21635	ISGA_2265	0.883247	0.841383	3.2327	7.7542
FTAB_FTSA_OCT	WP_020792871.1	aminoacyl-tRNA_hydrolase_CDS	ISGA_RS21355	ISGA_1257	33.6842	23.5106	68.0868	113.057
FTAB_FTSA_OCT	WP_020793002.1	esterase_family_protein_CDS	ISGA_RS21910	ISGA_3166	16.8987	13.8158	71.1101	96.9938
FTAB_FTSA_OCT	WP_020793113.1	NDMA-dependent_alcohol_dehydrogenase_CDS	ISGA_RS13510	ISGA_2770	6.58755	3.03274	9.13526	20.5382
FTAB_FTSA_OCT	WP_020793122.1	LysR_family_transcriptional_regulator_CDS	ISGA_RS02050	ISGA_06425	7.14791	4.26004	9.27298	22.3039
FTAB_FTSA_OCT	WP_020793179.1	cytochrome_P450_CDS	ISGA_RS21780	ISGA_4568	1.63936	0.900125	2.10392	7.21382
FTAB_FTSA_OCT	WP_020793217.1	WhiB_family_transcriptional_regulator_CDS	ISGA_RS22985	ISGA_13100	99.4995	43.2728	176.705	455.766
FTAB_FTSA_OCT	WP_020793282.1	DUF485_domain-containing_protein_CDS	ISGA_RS24020	ISGA_2505	0.31822	0.16288	1.49746	4.53036
FTAB_FTSA_OCT	WP_020793303.1	XRE_family_transcriptional_regulator_CDS	ISGA_RS04795	ISGA_2101	37.8508	38.7475	60.7213	153.495
FTAB_FTSA_OCT	WP_020793388.1	30S_ribosomal_protein_S16_CDS	ISGA_RS23690	ISGA_3355	233.331	99.7653	681.449	758.126
FTAB_FTSA_OCT	WP_020793444.1	type_I_glutamatenoneammonia_ligase_CDS	ISGA_RS13280	ISGA_3137	82.4494	21.5774	248.388	306.747
FTAB_FTSA_OCT	WP_020793836.1	molybdate_ABC_transporter_permease_subunit_CDS	ISGA_RS03245	ISGA_4073	0.850994	0.404465	3.28945	4.49993
FTAB_FTSA_OCT	WP_020794393.1	hypothetical_protein_CDS	ISGA_RS13430	ISGA_4117	0	2.63584	9.08737	14.6627
FTAB_FTSA_OCT	WP_020794515.1	VOC_family_protein_CDS	ISGA_RS00020	ISGA_4973	5.40989	3.46129	15.3806	21.18
FTAB_FTSA_OCT	WP_020794529.1	ABC_transporter_ATP-binding_protein_CDS	ISGA_RS09855	ISGA_08760	3.832	3.61512	14.5408	29.7376
FTAB_FTSA_OCT	WP_053776024.1	SGNH/GDSL_hydrolase_family_protein_CDS	ISGA_RS00400	ISGA_689	9.12918	7.84558	23.2034	59.3681
FTAB_FTSA_OCT	WP_053776039.1	RNA-binding_transcriptional_accessory_protein_CDS	ISGA_RS00410	ISGA_05940	5.33833	4.40993	9.73177	18.5006
FTAB_FTSA_OCT	WP_053776130.1	hypothetical_protein_CDS	ISGA_RS01375	ISGA_29	0.166458	0.127801	1.07705	2.84375
FTAB_FTSA_OCT	WP_053776258.1	hypothetical_protein_CDS	ISGA_RS02395	ISGA_06505	19.8362	11.208	32.7311	60.881
FTAB_FTSA_OCT	WP_053776308.1	YdcF_family_protein_CDS	ISGA_RS03045	ISGA_2306	9.8863	8.86089	35.4907	79.7364
FTAB_FTSA_OCT	WP_053776327.1	ABC_transporter_permease_CDS	ISGA_RS03295	ISGA_5056	2.53985	4.34204	27.2503	35.0017
FTAB_FTSA_OCT	WP_053776365.1	NAD(P)_transhydrogenase_subunit_alpha_CDS	ISGA_RS03035	ISGA_3251	61.8859	30.7161	191.939	541.974
FTAB_FTSA_OCT	WP_053776366.1	NAD(P)_transhydrogenase_subunit_beta_CDS	ISGA_RS03040	ISGA_06715	23.54	10.1293	92.1716	110.098
FTAB_FTSA_OCT	WP_053776367.1	HSP90_family_protein_CDS	ISGA_RS03050	ISGA_2305	6.78067	4.87392	22.0599	33.7271
FTAB_FTSA_OCT	WP_053776427.1	transcriptional_repressor_LexA_CDS	ISGA_RS04145	ISGA_5218	33.1636	27.4609	135.874	151.849
FTAB_FTSA_OCT	WP_053776454.1	recombinase_family_protein_CDS	ISGA_RS04445	ISGA_07250	2.51173	4.54912	17.3884	21.455
FTAB_FTSA_OCT	WP_053776528.1	DeoR/GlpR_transcriptional_regulator_CDS	ISGA_RS04135	ISGA_07090	1.8033	1.11398	2.34092	7.79034
FTAB_FTSA_OCT	WP_053776565.1	3-hydroxybutyryl-CoA_dehydrogenase_CDS	ISGA_RS05060	ISGA_2833	3.53299	1.18673	7.33851	14.6177
FTAB_FTSA_OCT	WP_053776619.1	MoxR_family_ATPase_CDS	ISGA_RS05620	ISGA_3727	8.41013	3.33734	15.897	39.5517
FTAB_FTSA_OCT	WP_053776620.1	glutamate-5-semialdehyde_dehydrogenase_CDS	ISGA_RS05625	ISGA_3728	7.59886	4.99385	17.4009	39.8892
FTAB_FTSA_OCT	WP_053776622.1	enoyl-CoA_hydratase_CDS	ISGA_RS05650	ISGA_07580	2.92576	1.61056	4.09138	10.3739
FTAB_FTSA_OCT	WP_053776675.1	TIGR03621_family_F420-dependent_LLM_class_oxidoreductase_CDS	ISGA_RS06100	ISGA_2366	16.7408	9.15742	21.3482	58.3397
FTAB_FTSA_OCT	WP_053776684.1	hypothetical_protein_CDS	ISGA_RS06110	ISGA_07665	39.9107	33.9598	114.439	124.973
FTAB_FTSA_OCT	WP_053776685.1	esterase_CDS	ISGA_RS06115	ISGA_4647	14.7315	9.4857	37.0439	51.1874
FTAB_FTSA_OCT	WP_053776765.1	ATP_phosphoribosyltransferase_CDS	ISGA_RS06890	ISGA_3553	15.4957	6.76255	32.4295	47.5268
FTAB_FTSA_OCT	WP_053777081.1	TetR/AcrR_family_transcriptional_regulator_CDS	ISGA_RS09615	ISGA_2825	1.85203	2.14537	5.27498	13.5996
FTAB_FTSA_OCT	WP_053777115.1	iron_ABC_transporter_permease_CDS	ISGA_RS09850	ISGA_5771	3.49091	3.15565	11.0716	31.9117
FTAB_FTSA_OCT	WP_053777116.1	hypothetical_protein_CDS	ISGA_RS09860	ISGA_08765	5.42823	3.09756	9.14744	18.9021
FTAB_FTSA_OCT	WP_053777191.1	DUF3097_domain-containing_protein_CDS	ISGA_RS10485	ISGA_5022	8.07278	5.91109	21.5663	26.4974
FTAB_FTSA_OCT	WP_053777269.1	ABC_transporter_permease_CDS	ISGA_RS11250	ISGA_4137	0.384703	0.34459	0.50915	3.01226
FTAB_FTSA_OCT	WP_053777285.1	hypothetical_protein_CDS	ISGA_RS10820	ISGA_09095	52.9718	37.4973	120.393	184.202
FTAB_FTSA_OCT	WP_053777298.1	polysaccharide_deacetylase_CDS	ISGA_RS11415	ISGA_4844	6.90774	7.36002	15.8384	27.8971
FTAB_FTSA_OCT	WP_053777360.1	DivIVA_domain-containing_protein_CDS	ISGA_RS12025	ISGA_5306	279.744	146.199	531.64	927.41
FTAB_FTSA_OCT	WP_053777380.1	heme-copper_oxidase_subunit_III_CDS	ISGA_RS12260	ISGA_1262	136.149	70.9692	177.024	486.926
FTAB_FTSA_OCT	WP_053777386.1	asparagine_synthase_(glutamine-hydrolyzing)_CDS	ISGA_RS12345	ISGA_09570	10.8585	6.5783	14.687	36.3184
FTAB_FTSA_OCT	WP_053777473.1	hypothetical_protein_CDS	ISGA_RS13070	ISGA_4364	55.9327	41.0192	90.8272	252.202
FTAB_FTSA_OCT	WP_053777543.1	DUF3145_domain-containing_protein_CDS	ISGA_RS13500	ISGA_09925	147.029	158.265	420.614	539.811
FTAB_FTSA_OCT	WP_053777679.1	phosphoglucosamine_mutase_CDS	ISGA_RS14830	ISGA_4249	13.727	5.98294	56.8739	60.7611
FTAB_FTSA_OCT	WP_053777680.1	haloacid_dehalogenase_CDS	ISGA_RS14835	ISGA_4248	9.6407	5.99956	48.0592	69.5138
FTAB_FTSA_OCT	WP_053777702.1	chaperonin_GroEL_CDS	ISGA_RS15035	ISGA_10445	34.6375	37.6757	91.9422	220.504
FTAB_FTSA_OCT	WP_053777739.1	DUF4352_domain-containing_protein_CDS	ISGA_RS14480	ISGA_1927	5.34053	1.63302	8.32264	20.3407
FTAB_FTSA_OCT	WP_053777748.1	hypothetical_protein_CDS	ISGA_RS14660	ISGA_3113	47.5511	36.4572	135.648	184.502
FTAB_FTSA_OCT	WP_053777792.1	BMP_family_ABC_transporter_substrate-binding_protein_CDS	ISGA_RS15540	ISGA_3902	0.854684	1.10427	1.76258	5.47125
FTAB_FTSA_OCT	WP_053777847.1	hypothetical_protein_CDS	ISGA_RS16065	ISGA_10810	24.5592	15.2077	28.2861	73.3506
FTAB_FTSA_OCT	WP_053777901.1	50S_ribosomal_protein_L14_CDS	ISGA_RS16380	ISGA_1165	705.99	284.794	1909.63	2947.48
FTAB_FTSA_OCT	WP_053777941.1	ATP-binding_protein_CDS	ISGA_RS16535	ISGA_10960	7.83765	5.49892	24.513	30.263
FTAB_FTSA_OCT	WP_053777962.1	copper_transporter_CDS	ISGA_RS16895	ISGA_5647	15.2835	12.1937	28.1402	46.6944
FTAB_FTSA_OCT	WP_053777992.1	hypothetical_protein_CDS	ISGA_RS17200	ISGA_11160	0	0.621676	5.71548	10.3748
FTAB_FTSA_OCT	WP_053778034.1	30S_ribosomal_protein_S8_CDS	ISGA_RS17540	ISGA_11330	375.663	185.525	725.793	1227.98
FTAB_FTSA_OCT	WP_053778035.1	50S_ribosomal_protein_L6_CDS	ISGA_RS17545	ISGA_11335	199.264	76.3213	394.591	618.391
FTAB_FTSA_OCT	WP_053778036.1	50S_ribosomal_protein_L18_CDS	ISGA_RS17550	ISGA_11340	197.461	64.2201	404.138	730.487
FTAB_FTSA_OCT	WP_053778091.1	F0F1_ATP_synthase_subunit_B/delta_CDS	ISGA_RS18040	ISGA_1598	140.275	46.3511	338.419	411.545
FTAB_FTSA_OCT	WP_053778153.1	DUF2236_domain-containing_protein_CDS	ISGA_RS18565	ISGA_11625	0.520181	0.292878	0.734351	3.40657
FTAB_FTSA_OCT	WP_053778203.1	TetR/AcrR_family_transcriptional_regulator_CDS	ISGA_RS19040	ISGA_3081	0.338118	0.432661	6.86159	9.86795
FTAB_FTSA_OCT	WP_053778230.1	MarR_family_transcriptional_regulator_CDS	ISGA_RS19305	ISGA_11800	1.46822	0.751503	4.03029	8.36096
FTAB_FTSA_OCT	WP_053778307.1	glyoxalase_CDS	ISGA_RS20050	ISGA_12105	1.00649	1.03034	3.84823	5.01513
FTAB_FTSA_OCT	WP_053778328.1	3-isopropylmalate_dehydratase_large_subunit_CDS	ISGA_RS20105	ISGA_12115	11.7008	8.73688	14.5101	41.2331
FTAB_FTSA_OCT	WP_053778333.1	acetolactate_synthase_large_subunit_CDS	ISGA_RS20200	ISGA_291	27.3372	11.1056	36.0874	84.6107
FTAB_FTSA_OCT	WP_053778378.1	XRE_family_transcriptional_regulator_CDS	ISGA_RS20520	ISGA_618	237.997	184.023	289.916	730.517
FTAB_FTSA_OCT	WP_053778391.1	DUF2236_domain-containing_protein_CDS	ISGA_RS20715	ISGA_12270	0.327872	0.100692	0.38572	2.89401
FTAB_FTSA_OCT	WP_053778430.1	enoyl-CoA_hydratase_CDS	ISGA_RS21050	ISGA_1641	0.710389	0.25173	2.31432	5.75691
FTAB_FTSA_OCT	WP_053778446.1	hypothetical_protein_CDS	ISGA_RS20910	ISGA_2631	11.6402	8.71391	21.5966	54.8982
FTAB_FTSA_OCT	WP_053778491.1	50S_ribosomal_protein_L25_CDS	ISGA_RS21350	ISGA_1258	62.258	36.5875	117.897	242.165
FTAB_FTSA_OCT	WP_053778539.1	hypothetical_protein_CDS	ISGA_RS21960	ISGA_2429	5.47668	2.66647	11.0787	18.8267
FTAB_FTSA_OCT	WP_053778600.1	hypothetical_protein_CDS	ISGA_RS22555	ISGA_2618	7.23616	6.38464	18.0797	45.1316
FTAB_FTSA_OCT	WP_053778682.1	hypothetical_protein_CDS	ISGA_RS23065	ISGA_4654	6722.66	2721.71	12519.4	31378.9
FTAB_FTSA_OCT	WP_053778686.1	transposase_CDS	ISGA_RS23090	ISGA_13160	34.0461	22.5941	88.2704	117.964
FTAB_FTSA_OCT	WP_053778712.1	short_chain_dehydrogenase_CDS	ISGA_RS23355	ISGA_5440	19.9386	11.7291	59.0303	67.5338
FTAB_FTSA_OCT	WP_053778713.1	cell_wall_hydrolase_CDS	ISGA_RS23360	ISGA_5516	12.6298	16.5524	42.6815	94.2541
FTAB_FTSA_OCT	WP_053778731.1	AraC_family_transcriptional_regulator_CDS	ISGA_RS23560	ISGA_13325	0.870557	0.859354	2.19461	4.78043
FTAB_FTSA_OCT	WP_053778751.1	tRNA_(guanosine(37)-N1)-methyltransferase_TrmD_CDS	ISGA_RS23675	ISGA_13370	12.0379	6.2349	31.1897	39.1721
FTAB_FTSA_OCT	WP_053778758.1	hypothetical_protein_CDS	ISGA_RS23760	ISGA_3260	64.7478	52.2618	178.269	432.761
FTAB_FTSA_OCT	WP_053778840.1	dehydratase_CDS	ISGA_RS24450	ISGA_3892	34.4371	9.36904	64.1	115.058
FTAB_FTSA_OCT	WP_053778881.1	pyrrolo-quinoline_quinone_CDS	ISGA_RS24785	ISGA_3272	4.24422	3.71753	6.64567	17.9567
FTAB_FTSA_OCT	WP_082365712.1	ABC_transporter_CDS	ISGA_RS03305	ISGA_06790	2.5604	4.9462	24.7773	33.3941
FTAB_FTSA_OCT	WP_082365758.1	SGNH/GDSL_hydrolase_family_protein_CDS	ISGA_RS05595	ISGA_4849	6.59073	2.67064	10.3383	24.2392
FTAB_FTSA_OCT	WP_082365857.1	hypothetical_protein_CDS	ISGA_RS09880	ISGA_5296	9.57816	10.0774	22.7448	45.9584
FTAB_FTSA_OCT	WP_082365870.1	5'/3'-nucleotidase_SurE_CDS	ISGA_RS11205	ISGA_09205	1.23487	1.35442	4.0815	9.20869
FTAB_FTSA_OCT	WP_082365888.1	LuxR_family_transcriptional_regulator_CDS	ISGA_RS25240	ISGA_09415	2.24889	2.76261	5.82048	12.8066
FTAB_FTSA_OCT	WP_082365894.1	hypothetical_protein_CDS	ISGA_RS12100	ISGA_09485	10.3771	10.6985	19.4981	55.8731
FTAB_FTSA_OCT	WP_082365949.1	hypothetical_protein_CDS	ISGA_RS14975	none	0	0.204972	2.35555	6.84133
FTAB_FTSA_OCT	WP_082366024.1	F0F1_ATP_synthase_subunit_B_CDS	ISGA_RS18035	ISGA_11480	221.619	92.5556	465.111	708.921
FTAB_FTSA_OCT	WP_082366063.1	LysR_family_transcriptional_regulator_CDS	ISGA_RS20445	ISGA_12205	0.87479	0.542023	1.78744	4.32612
FTAB_FTSA_OCT	WP_082366138.1	alpha-glucosidase_CDS	ISGA_RS23945	ISGA_13425	5.62287	4.32797	10.9497	20.2552
FTAB_FTSA	WP_003929651.1	50S_ribosomal_protein_L33_CDS	ISGA_RS24455	ISGA_3895	6699.75	6043.54	9146.53	26115.2
FTAB_FTSA	WP_006334733.1	co-chaperone_GroES_CDS	ISGA_RS15030	ISGA_5401	831.248	647.414	1536.92	9456.69
FTAB_FTSA	WP_020789428.1	peptidylprolyl_isomerase_CDS	ISGA_RS04565	ISGA_1658	11.5596	7.73908	7.18032	54.1102
FTAB_FTSA	WP_020789458.1	type_I-U_CRISPR-associated_protein_Cas7_CDS	ISGA_RS12330	ISGA_513	18.3834	6.07624	4.07001	59.8762
FTAB_FTSA	WP_020789498.1	isocitrate_lyase_CDS	ISGA_RS05055	ISGA_2834	76.267	17.76	65.0337	283.197
FTAB_FTSA	WP_020789534.1	NAD(P)/FAD-dependent_oxidoreductase_CDS	ISGA_RS08465	ISGA_1523	10.8455	5.01187	15.9034	83.2015
FTAB_FTSA	WP_020789560.1	excalibur_calcium-binding_domain_protein_CDS	ISGA_RS17085	ISGA_139	159.168	184.664	61.2819	609.76
FTAB_FTSA	WP_020789592.1	carbon-nitrogen_hydrolase_family_protein_CDS	ISGA_RS05145	ISGA_1322	0.049405	0.025288	1.22056	16.5993
FTAB_FTSA	WP_020789596.1	GTP_cyclohydrolase_II_CDS	ISGA_RS05140	ISGA_1323	0	0.060196	1.10685	14.0642
FTAB_FTSA	WP_020789597.1	MSMEG_0569_family_flavin-dependent_oxidoreductase_CDS	ISGA_RS05155	ISGA_1320	0.030651	0	1.18994	15.2727
FTAB_FTSA	WP_020789721.1	ABC_transporter_permease_CDS	ISGA_RS19250	ISGA_427	15.7061	4.64482	8.00679	49.6891
FTAB_FTSA	WP_020789723.1	ABC_transporter_permease_CDS	ISGA_RS19245	ISGA_428	13.2126	3.72754	6.54796	49.3212
FTAB_FTSA	WP_020789789.1	rubredoxin_CDS	ISGA_RS18645	ISGA_2570	0	0	5.47706	715.828
FTAB_FTSA	WP_020789793.1	rubredoxin_CDS	ISGA_RS18650	ISGA_2571	8.11918	6.23365	19.1033	1306.16
FTAB_FTSA	WP_020789998.1	acyl-CoA_dehydrogenase_N-terminal_domain_protein_CDS	ISGA_RS22440		0.424946	0.150582	0.42301	4.46752
FTAB_FTSA	WP_020790050.1	esterase_family_protein_CDS	ISGA_RS24640	ISGA_904	6.55505	2.70839	6.00822	36.504
FTAB_FTSA	WP_020790072.1	putative_membrane_protein_CDS	ISGA_RS16945	ISGA_169	30.3644	16.1636	41.4372	221.33
FTAB_FTSA	WP_020790113.1	NAD(P)/FAD-dependent_oxidoreductase_CDS	ISGA_RS02365	ISGA_120	2.45904	0.868468	4.54185	26.9563
FTAB_FTSA	WP_020790157.1	hypothetical_protein_CDS	ISGA_RS07815	ISGA_1121	4.59001	1.84594	30.0848	257.65
FTAB_FTSA	WP_020790207.1	signal_peptidase_I_CDS	ISGA_RS23650	ISGA_1240	50.1831	24.4729	58.3704	188.218
FTAB_FTSA	WP_020790238.1	sulfite_reductase_CDS	ISGA_RS09140	ISGA_1075	1.52261	1.35794	3.09398	35.1426
FTAB_FTSA	WP_020790272.1	hypothetical_protein_CDS	ISGA_RS16450	ISGA_4283	1.11929	1.71871	2.19461	17.3512
FTAB_FTSA	WP_020790274.1	3-ketosteroid-9-alpha-hydroxylase_reductase_subunit_CDS	ISGA_RS16730	ISGA_2243	13.756	6.75272	12.2556	41.229
FTAB_FTSA	WP_020790408.1	transcription_elongation_factor_GreA_CDS	ISGA_RS14515	ISGA_1879	308.298	203.24	453.941	1577.85
FTAB_FTSA	WP_020790573.1	IclR_family_transcriptional_regulator_CDS	ISGA_RS05300	ISGA_575	1.89821	0.582953	0.595497	11.7104
FTAB_FTSA	WP_020790605.1	ABC_transporter_permease_CDS	ISGA_RS11935	ISGA_1133	2.15345	0.779629	0.55611	17.3478
FTAB_FTSA	WP_020790657.1	50S_ribosomal_protein_L17_CDS	ISGA_RS17660	ISGA_1013	328.119	150.71	1476.96	941.871
FTAB_FTSA	WP_020790679.1	16S_rRNA_(cytosine(1402)-N(4))-methyltransferaseRsmH_CDS	ISGA_RS12105	ISGA_09490	18.9516	21.7517	23.8964	98.0407
FTAB_FTSA	WP_020790743.1	NlpC/P60_family_protein_CDS	ISGA_RS12230	ISGA_3400	231.716	67.927	147	832.614
FTAB_FTSA	WP_020790761.1	cobinamide_kinase_/_cobinamide_phosphate_guanyltransferase_family_protein_CDS	ISGA_RS24375	ISGA_2787	2.41062	1.033	1.84666	8.85908
FTAB_FTSA	WP_020790834.1	LuxR_family_transcriptional_regulator_CDS	ISGA_RS11870	ISGA_398	8.38152	4.23804	2.92821	32.5429
FTAB_FTSA	WP_020790847.1	transglycosylase-like_domain_protein_CDS	ISGA_RS22505	ISGA_1692	199.027	38.5347	63.5998	582.653
FTAB_FTSA	WP_020791010.1	diaminobutyratenone2-oxoglutarate_transaminase_CDS	ISGA_RS23780	ISGA_2046	3.90628	0.491919	5.39787	19.6849
FTAB_FTSA	WP_020791011.1	diaminobutyrate_acetyltransferase_CDS	ISGA_RS23775	ISGA_2047	11.4562	3.36627	11.8552	91.8177
FTAB_FTSA	WP_020791041.1	TetR/AcrR_family_transcriptional_regulator_CDS	ISGA_RS19105	ISGA_2003	20.5753	11.8478	20.3451	64.6447
FTAB_FTSA	WP_020791208.1	hypothetical_protein_CDS	ISGA_RS06375	ISGA_07745	0	0	6.84294	4.14047
FTAB_FTSA	WP_020791223.1	globin_family_protein_CDS	ISGA_RS15405	ISGA_3344	0.386421	0.890045	14.5471	11.5527
FTAB_FTSA	WP_020791254.1	F0F1_ATP_synthase_subunit_A_CDS	ISGA_RS18025	ISGA_2689	95.0904	49.8109	87.2101	273.392
FTAB_FTSA	WP_020791317.1	TetR/AcrR_family_transcriptional_regulator_CDS	ISGA_RS18660	ISGA_2479	9.29964	6.49921	7.25854	38.4454
FTAB_FTSA	WP_020791382.1	short_chain_dehydrogenase_family_protein_CDS	ISGA_RS04715	ISGA_4266	30.9218	9.38555	28.9412	100.042
FTAB_FTSA	WP_020791387.1	ABC_transporter_permease_CDS	ISGA_RS21075	ISGA_856	23.033	7.88753	14.9466	89.3877
FTAB_FTSA	WP_020791412.1	NAD(P)/FAD-dependent_oxidoreductase_CDS	ISGA_RS17265	ISGA_1706	2.70494	2.35497	5.71009	86.5194
FTAB_FTSA	WP_020791416.1	short-chain_acyl-CoA_dehydrogenase_CDS	ISGA_RS17270	ISGA_1707	9.36219	5.36589	14.0478	132.966
FTAB_FTSA	WP_020791421.1	muconolactone_delta-isomerase_CDS	ISGA_RS18735	ISGA_1716	19.5016	0.415909	11.4712	120.309
FTAB_FTSA	WP_020791422.1	catechol_12-dioxygenase_CDS	ISGA_RS18730		10.6667	1.95922	5.04347	54.058
FTAB_FTSA	WP_020791423.1	ATP-binding_protein_CDS	ISGA_RS18725	ISGA_1718	1.64229	0.333767	0.852372	7.70181
FTAB_FTSA	WP_020791428.1	muconate_cycloisomerase_CDS	ISGA_RS18740	ISGA_1715	3.07509	0.582953	1.60784	21.0786
FTAB_FTSA	WP_020791463.1	secretory_lipase_family_protein_CDS	ISGA_RS23195	ISGA_457	8.37444	7.68127	41.7724	33.2871
FTAB_FTSA	WP_020791469.1	XRE_family_transcriptional_regulator_CDS	ISGA_RS22145	ISGA_3785	202.004	105.169	229.488	821.925
FTAB_FTSA	WP_020791517.1	hydroxyquinol_12-dioxygenase_CDS	ISGA_RS11120		0.461507	0.288714	1.80977	33.1433
FTAB_FTSA	WP_020791563.1	phosphate_ABC_transporter_permease_protein_PstA_CDS	ISGA_RS19675		10.7196	1.69218	4.18399	52.7717
FTAB_FTSA	WP_020791566.1	phosphate_ABC_transporter_ATP-binding_protein_CDS	ISGA_RS19680	ISGA_1673	10.5739	3.24102	10.7037	70.3666
FTAB_FTSA	WP_020791588.1	ABC_transporter_substrate-binding_protein_CDS	ISGA_RS15975	ISGA_1983	22.6836	10.2017	25.1225	77.8288
FTAB_FTSA	WP_020791611.1	BFD-like_[2Fe-2S]_binding_domain_protein_CDS	ISGA_RS15220	ISGA_2495	575.416	278.386	185.463	4679.5
FTAB_FTSA	WP_020791685.1	YbjQ_family_protein_CDS	ISGA_RS20290	ISGA_2285	25.1269	12.5039	6.97949	78.4998
FTAB_FTSA	WP_020791732.1	mce_related_family_protein_CDS	ISGA_RS11915	ISGA_832	1.91149	0.572266	0.678867	8.52334
FTAB_FTSA	WP_020791733.1	MCE_family_protein_CDS	ISGA_RS11925	ISGA_830	2.0313	0.61534	0.780306	10.3871
FTAB_FTSA	WP_020791739.1	mce_related_family_protein_CDS	ISGA_RS11920	ISGA_831	1.3961	0.446617	0.667233	10.062
FTAB_FTSA	WP_020791807.1	metal_ABC_transporter_ATP-binding_protein_CDS	ISGA_RS14185	ISGA_1531	0.183386	0.312885	0.791052	6.43993
FTAB_FTSA	WP_020791872.1	hypothetical_protein_CDS	ISGA_RS02670	ISGA_3029	0.199443	0.229689	0.469263	4.82694
FTAB_FTSA	WP_020791917.1	50S_ribosomal_protein_L13_CDS	ISGA_RS14820	ISGA_4531	210.736	89.9721	1192.19	756.436
FTAB_FTSA	WP_020791995.1	ketosteroid_isomerase-like_protein_CDS	ISGA_RS01855	ISGA_1920	1.90937	1.22163	1.31031	7.70181
FTAB_FTSA	WP_020792020.1	flavodoxin_family_protein_CDS	ISGA_RS19080	ISGA_1228	2.31852	3.08549	3.27311	29.0468
FTAB_FTSA	WP_020792022.1	NADH-quinone_oxidoreductase_subunit_A_CDS	ISGA_RS09215	ISGA_4931	13.8125	6.00938	2.43742	45.8831
FTAB_FTSA	WP_020792062.1	DUF2631_domain-containing_protein_CDS	ISGA_RS03635	ISGA_3765	628.552	622.309	562.684	2785.77
FTAB_FTSA	WP_020792065.1	ketoacyl-ACP_synthase_III_CDS	ISGA_RS21385	ISGA_2844	9.88995	4.30497	10.6404	93.5048
FTAB_FTSA	WP_020792089.1	cytochrome_P450_CDS	ISGA_RS11190	ISGA_3116	2.11617	0.663868	4.61768	17.8818
FTAB_FTSA	WP_020792213.1	two-component_sensor_histidine_kinase_CDS	ISGA_RS22470	ISGA_2622	23.6837	5.66433	7.62896	87.8057
FTAB_FTSA	WP_020792215.1	ABC_transporter_family_protein_CDS	ISGA_RS22465	ISGA_2621	104.478	19.7046	2.38664	722.045
FTAB_FTSA	WP_020792231.1	acyl-CoA_dehydrogenase_CDS	ISGA_RS08945	ISGA_703	31.7853	15.0345	27.5442	142.824
FTAB_FTSA	WP_020792390.1	hypothetical_protein_CDS	ISGA_RS19035	ISGA_3079	1.26547	0.82585	2.71696	16.5747
FTAB_FTSA	WP_020792399.1	MoxR_family_ATPase_CDS	ISGA_RS18110	ISGA_2985	56.3733	6.88515	6.57461	177.257
FTAB_FTSA	WP_020792430.1	DUF2505_domain-containing_protein_CDS	ISGA_RS19875	ISGA_4279	38.3045	18.7148	24.4333	119.688
FTAB_FTSA	WP_020792483.1	arsenate_reductase_(glutaredoxin)_CDS	ISGA_RS21340	ISGA_2361	47.811	34.4749	33.2552	177.867
FTAB_FTSA	WP_020792504.1	TetR/AcrR_family_transcriptional_regulator_CDS	ISGA_RS07480	ISGA_2841	2.05339	1.29356	1.85821	14.6166
FTAB_FTSA	WP_020792627.1	ribosome_silencing_factor_CDS	ISGA_RS05605	ISGA_4179	24.1558	10.4322	16.577	101.736
FTAB_FTSA	WP_020792652.1	50S_ribosomal_protein_L28_CDS	ISGA_RS05645	ISGA_5165	7331.87	5442.74	8456.58	32780.5
FTAB_FTSA	WP_020792661.1	DUF861_domain-containing_protein_CDS	ISGA_RS06465	ISGA_971	4.07927	2.78394	3.19933	27.1015
FTAB_FTSA	WP_020792717.1	phosphotriesterase_CDS	ISGA_RS14655	ISGA_3114	0.275079	0.070399	0.161806	3.0024
FTAB_FTSA	WP_020792743.1	phosphate_ABC_transporter_substrate-binding_protein_PstS_CDS	ISGA_RS19665	ISGA_4415	26.2992	17.2609	15.4696	215.313
FTAB_FTSA	WP_020792805.1	CoA_ester_lyase_CDS	ISGA_RS07950	ISGA_4085	0.89725	0.432239	0.683006	4.80894
FTAB_FTSA	WP_020792837.1	hypothetical_protein_CDS	ISGA_RS21855	ISGA_4584	470.257	238.742	1056.98	3505.27
FTAB_FTSA	WP_020792869.1	DUF475_domain-containing_protein_CDS	ISGA_RS10775	ISGA_3526	18.1618	8.88247	14.5471	81.7192
FTAB_FTSA	WP_020792925.1	hypothetical_protein_CDS	ISGA_RS00070	ISGA_05840	4.97901	3.33263	1.35173	19.902
FTAB_FTSA	WP_020792976.1	hypothetical_protein_CDS	ISGA_RS06595	ISGA_3713	5.18581	4.22727	0.75318	24.427
FTAB_FTSA	WP_020793041.1	50S_ribosomal_protein_L9_CDS	ISGA_RS10630	ISGA_2522	490.549	279.672	1527.08	1516.8
FTAB_FTSA	WP_020793112.1	AMP-binding_enzyme_family_protein_CDS	ISGA_RS13515	ISGA_2769	8.18664	2.02163	7.80058	44.7114
FTAB_FTSA	WP_020793212.1	site-specific_integrase_CDS	ISGA_RS17015	ISGA_2330	1.8033	1.4422	6.85054	30.4863
FTAB_FTSA	WP_020793369.1	50S_ribosomal_protein_L29_CDS	ISGA_RS16545	ISGA_4558	3815.8	1246.53	25991.3	11709.5
FTAB_FTSA	WP_020793386.1	KH_domain-containing_protein_CDS	ISGA_RS23685	ISGA_3354	643.35	446.642	3119.43	2191.1
FTAB_FTSA	WP_020793390.1	ribosome_maturation_factor_RimM_CDS	ISGA_RS23680	ISGA_3353	24.5397	23.8079	149.333	127.04
FTAB_FTSA	WP_020793422.1	hypothetical_protein_CDS	ISGA_RS08180	ISGA_4455	5.87289	5.01002	564.816	73.8552
FTAB_FTSA	WP_020793504.1	clp_amino_terminal_domain_protein_CDS	ISGA_RS09845	none	6.40645	6.99544	18.6744	68.5056
FTAB_FTSA	WP_020793707.1	isochorismatase_family_protein_CDS	ISGA_RS06730	ISGA_5280	1.66458	0.580915	0.80111	8.40198
FTAB_FTSA	WP_020793775.1	hydrolase_CocE/NonD_family_protein_CDS	ISGA_RS19275	ISGA_2640	1.55545	0.349956	0.965213	42.7797
FTAB_FTSA	WP_020793905.1	hypothetical_protein_CDS	ISGA_RS14890	ISGA_3543	0.435278	0.381935	0.438922	3.36401
FTAB_FTSA	WP_020793949.1	glyoxalase/Bleomycin_resistance_/Dioxygenase_superfamily_protein_CDS	ISGA_RS15325	ISGA_5042	8.83247	5.19899	2.07816	176.041
FTAB_FTSA	WP_020794060.1	carboxymuconolactone_decarboxylase_family_protein_CDS	ISGA_RS06180	ISGA_3142	8.79107	8.42246	3.31478	29.2027
FTAB_FTSA	WP_020794062.1	MaoC_family_dehydratase_CDS	ISGA_RS06175	ISGA_3143	25.345	6.0691	8.54396	171.761
FTAB_FTSA	WP_020794201.1	GntR_family_transcriptional_regulator_CDS	ISGA_RS20155	ISGA_3299	8.59195	6.84095	52.7855	32.6186
FTAB_FTSA	WP_020794332.1	bacterial_regulatory_s_luxR_family_protein_CDS	ISGA_RS10760		3.95695	3.79752	3.85499	23.2375
FTAB_FTSA	WP_020794390.1	hypothetical_protein_CDS	ISGA_RS12400	ISGA_4928	15.3369	38.0429	14.5731	132.686
FTAB_FTSA	WP_020794655.1	hypothetical_protein_CDS	ISGA_RS02525	ISGA_5495	12.9349	11.0345	57.4868	53.1985
FTAB_FTSA	WP_020794844.1	SRPBCC_family_protein_CDS	ISGA_RS10020	ISGA_4573	87.6402	24.2092	36.7315	316.875
FTAB_FTSA	WP_020794869.1	N-acetyltransferase_CDS	ISGA_RS10145	ISGA_08845	42.6415	7.81823	6.36421	204.772
FTAB_FTSA	WP_053776051.1	hypothetical_protein_CDS	ISGA_RS00615	ISGA_06020	2.61167	0.509247	1.02415	20.8923
FTAB_FTSA	WP_053776107.1	DUF4189_domain-containing_protein_CDS	ISGA_RS01105	ISGA_5403	17.4958	7.65901	3.24989	129.784
FTAB_FTSA	WP_053776108.1	LppX_LprAFG_lipoprotein_CDS	ISGA_RS01110	ISGA_1949	3.28778	3.64104	0.421947	33.1901
FTAB_FTSA	WP_053776144.1	DUF853_domain-containing_protein_CDS	ISGA_RS01535	ISGA_06290	2.20312	1.59125	1.72788	8.43366
FTAB_FTSA	WP_053776153.1	Lsr2_family_protein_CDS	ISGA_RS01180	ISGA_2260	105.723	86.2341	144.742	470.023
FTAB_FTSA	WP_053776164.1	lipase_CDS	ISGA_RS01605	ISGA_3493	0.663147	0.589535	0.739089	5.4658
FTAB_FTSA	WP_053776225.1	acyl-CoA_dehydrogenase_CDS	ISGA_RS02195	ISGA_06470	1.61009	0.494469	1.06073	8.16025
FTAB_FTSA	WP_053776244.1	thiG_CDS	ISGA_RS02415	ISGA_4749	1.58935	1.12638	18.4819	6.96209
FTAB_FTSA	WP_053776301.1	esterase_family_protein_CDS	ISGA_RS02960	ISGA_06680	84.0366	29.6849	59.3289	318.385
FTAB_FTSA	WP_053776307.1	NAD(P)_transhydrogenase_subunit_alpha_CDS	ISGA_RS03030	ISGA_3252	15.2795	6.35189	29.3354	145.534
FTAB_FTSA	WP_053776314.1	DUF2236_domain-containing_protein_CDS	ISGA_RS03100	ISGA_06735	4.94352	0.859354	4.88301	17.1299
FTAB_FTSA	WP_053776326.1	MerR_family_transcriptional_regulator_CDS	ISGA_RS03235	ISGA_4071	2.33368	1.95461	2.49583	12.0813
FTAB_FTSA	WP_053776377.1	ABC_transporter_permease_CDS	ISGA_RS03290	ISGA_1981	1.86147	3.01715	24.1801	73.0982
FTAB_FTSA	WP_053776380.1	NDMA-dependent_alcohol_dehydrogenase_CDS	ISGA_RS03320	ISGA_06795	10.6351	1.64441	3.041	96.1018
FTAB_FTSA	WP_053776419.1	hypothetical_protein_CDS	ISGA_RS04005	ISGA_07030	4.05959	0	14.3275	69.3534
FTAB_FTSA	WP_053776507.1	NAD(P)-dependent_oxidoreductase_CDS	ISGA_RS04995	ISGA_07425	1.56286	1.63065	1.98003	10.0979
FTAB_FTSA	WP_053776522.1	DNA_translocase_FtsK_CDS	ISGA_RS04010	ISGA_1975	12.7904	10.6321	58.4823	39.3472
FTAB_FTSA	WP_053776546.1	TetR/AcrR_family_transcriptional_regulator_CDS	ISGA_RS04720	ISGA_4265	6.96097	4.84096	6.49789	39.6401
FTAB_FTSA	WP_053776557.1	adenylosuccinate_synthase_CDS	ISGA_RS05095	ISGA_4506	24.8917	11.5243	24.5746	82.3604
FTAB_FTSA	WP_053776568.1	hypothetical_protein_CDS	ISGA_RS05150	ISGA_1321	0	0.35255	5.67214	111.787
FTAB_FTSA	WP_053776579.1	glycerol-3-phosphate_acyltransferase_CDS	ISGA_RS05335	ISGA_07520	0.54419	0.213002	0.960305	5.24088
FTAB_FTSA	WP_053776616.1	histidine_phosphatase_family_protein_CDS	ISGA_RS05600	ISGA_4850	10.2613	5.50233	12.6463	41.1426
FTAB_FTSA	WP_053776617.1	nicotinate-nucleotide_adenylyltransferase_CDS	ISGA_RS05610	ISGA_4180	4.09397	2.91871	3.69822	18.526
FTAB_FTSA	WP_053776669.1	SGNH/GDSL_hydrolase_family_protein_CDS	ISGA_RS06060	ISGA_1148	4.58184	5.42503	3.44196	28.9211
FTAB_FTSA	WP_053776676.1	cutinase_family_protein_CDS	ISGA_RS06105	ISGA_4800	6.49186	5.20577	25.6102	20.456
FTAB_FTSA	WP_053776677.1	esterase_CDS	ISGA_RS06120	ISGA_3352	332.47	119.949	397.322	1361.66
FTAB_FTSA	WP_053776736.1	murein_transglycosylase_CDS	ISGA_RS06670	ISGA_07795	0.694317	0.177692	0.952954	5.43657
FTAB_FTSA	WP_053776748.1	ABC_transporter_substrate-binding_protein_CDS	ISGA_RS06720	ISGA_07825	2.11008	1.40175	1.74294	8.6925
FTAB_FTSA	WP_053776816.1	acetyl-CoA_C-acyltransferase_CDS	ISGA_RS07485	ISGA_08025	7.33421	2.97345	10.1659	47.1413
FTAB_FTSA	WP_053776848.1	diiron_oxygenase_CDS	ISGA_RS07570	ISGA_3541	3.06057	1.43416	6.94756	163.242
FTAB_FTSA	WP_053776849.1	4Fe-4S_ferredoxin_CDS	ISGA_RS07575	ISGA_08075	0.928844	0.616767	2.36265	40.3139
FTAB_FTSA	WP_053776856.1	hypothetical_protein_CDS	ISGA_RS07655	ISGA_08115	1.65398	0.987679	0.729674	7.84898
FTAB_FTSA	WP_053776871.1	reductase_CDS	ISGA_RS07795	ISGA_1128	0.181429	0.075979	5.08374	2.46552
FTAB_FTSA	WP_053776872.1	4Fe-4S_ferredoxin_CDS	ISGA_RS07820	ISGA_1120	1.24577	0.73211	5.808	136.498
FTAB_FTSA	WP_053776873.1	diiron_oxygenase_CDS	ISGA_RS07825	ISGA_1620	2.48625	1.72033	8.88304	369.163
FTAB_FTSA	WP_053776889.1	methylcrotonoyl-CoA_carboxylase_CDS	ISGA_RS07970	ISGA_5392	0.677749	0.260177	0.427139	4.27304
FTAB_FTSA	WP_053776890.1	hypothetical_protein_CDS	ISGA_RS07980	ISGA_08215	6.55505	3.11263	1.67239	30.5824
FTAB_FTSA	WP_053776941.1	hydroxyacid_dehydrogenase_CDS	ISGA_RS08365	ISGA_08330	17.8183	6.63688	6.4654	52.8124
FTAB_FTSA	WP_053776943.1	MFS_transporter_CDS	ISGA_RS08380	ISGA_3846	12.9385	1.96652	10.2029	40.4596
FTAB_FTSA	WP_053776952.1	hypothetical_protein_CDS	ISGA_RS08480	ISGA_4545	30.7023	40.5887	15.367	131.128
FTAB_FTSA	WP_053776953.1	DinB_family_protein_CDS	ISGA_RS08485	ISGA_08350	29.6992	9.55032	23.5092	89.2781
FTAB_FTSA	WP_053776954.1	hypothetical_protein_CDS	ISGA_RS08490	ISGA_08355	4.24872	4.15168	6.36152	27.4941
FTAB_FTSA	WP_053776971.1	aldehyde_dehydrogenase_family_protein_CDS	ISGA_RS08660	ISGA_08425	719.146	124.548	81.3741	2201.3
FTAB_FTSA	WP_053776973.1	L-idonate_5-dehydrogenase_CDS	ISGA_RS08395	ISGA_4586	6.63016	2.78985	7.8478	28.4909
FTAB_FTSA	WP_053776980.1	hypothetical_protein_CDS	ISGA_RS08690	ISGA_1650	84.9499	64.0618	123.933	687.543
FTAB_FTSA	WP_053776997.1	helix-turn-helix_domain-containing_protein_CDS	ISGA_RS08850	ISGA_1399	2072.73	1031.39	1876.09	6347.56
FTAB_FTSA	WP_053777017.1	hypothetical_protein_CDS	ISGA_RS09005	ISGA_4752	4.4413	6.16683	6.05866	37.8028
FTAB_FTSA	WP_053777026.1	hypothetical_protein_CDS	ISGA_RS09135	ISGA_08550	0	0	0.44925	5.43657
FTAB_FTSA	WP_053777027.1	sulfurtransferase_CDS	ISGA_RS09145	ISGA_1076	1.33853	1.94117	3.54305	106.237
FTAB_FTSA	WP_053777114.1	hypothetical_protein_CDS	ISGA_RS09840	none	6.40645	11.7076	26.0158	116.473
FTAB_FTSA	WP_053777147.1	siderophore-interacting_protein_CDS	ISGA_RS10140	ISGA_5160	3.56416	0.651536	1.87187	15.2224
FTAB_FTSA	WP_053777174.1	Clp_protease_CDS	ISGA_RS10350	ISGA_08920	3.76947	1.2148	6.07695	20.4719
FTAB_FTSA	WP_053777183.1	hypothetical_protein_CDS	ISGA_RS10360	ISGA_08925	9.04927	1.76211	2.1986	66.6557
FTAB_FTSA	WP_053777195.1	hydrolase_Nlp/P60_CDS	ISGA_RS10525	ISGA_08990	9.30706	11.601	22.3206	78.2592
FTAB_FTSA	WP_053777196.1	hypothetical_protein_CDS	ISGA_RS10530	ISGA_08995	5.40989	4.02768	4.33935	21.0049
FTAB_FTSA	WP_053777203.1	hypothetical_protein_CDS	ISGA_RS10595	ISGA_09020	3.24196	0	15.2558	55.3852
FTAB_FTSA	WP_053777209.1	hypothetical_protein_CDS	ISGA_RS10625	ISGA_2523	5.7235	3.37099	2.67488	24.3333
FTAB_FTSA	WP_053777238.1	MarR_family_transcriptional_regulator_CDS	ISGA_RS10940	ISGA_09125	5.95872	7.62486	9.22373	81.7062
FTAB_FTSA	WP_053777258.1	maleylacetate_reductase_CDS	ISGA_RS11115	ISGA_878	0.761392	0.389715	2.02717	19.7395
FTAB_FTSA	WP_053777265.1	phosphoenolpyruvate-utilizing_protein_CDS	ISGA_RS11210	ISGA_3454	0.852467	0.358016	1.0543	7.90408
FTAB_FTSA	WP_053777289.1	hypothetical_protein_CDS	ISGA_RS10995	ISGA_09140	3.28947	3.16107	3.77499	15.9316
FTAB_FTSA	WP_053777300.1	wax_ester/triacylglycerol_synthase_family_O-acyltransferase_CDS	ISGA_RS11435	ISGA_3577	2.13032	0.631281	1.25309	13.7276
FTAB_FTSA	WP_053777303.1	hypothetical_protein_CDS	ISGA_RS11485	ISGA_2417	1.9137	2.54926	19.7714	12.4347
FTAB_FTSA	WP_053777352.1	hypothetical_protein_CDS	ISGA_RS11960	ISGA_09435	91.7595	78.6692	318.449	1276.95
FTAB_FTSA	WP_053777368.1	transcriptional_regulator_MraZ_CDS	ISGA_RS12110	ISGA_09495	445.47	338.081	439.937	1826.29
FTAB_FTSA	WP_053777390.1	hypothetical_protein_CDS	ISGA_RS11900	ISGA_835	5.97157	4.14598	3.40824	19.0231
FTAB_FTSA	WP_053777391.1	MCE_family_protein_CDS	ISGA_RS11905	ISGA_834	2.59956	1.31259	0.661234	11.6027
FTAB_FTSA	WP_053777392.1	mammalian_cell_entry_protein_CDS	ISGA_RS11910	ISGA_833	1.59	0.516091	1.14057	9.16488
FTAB_FTSA	WP_053777405.1	hydrolase_Nlp/P60_CDS	ISGA_RS12225	ISGA_09545	39.4512	9.65661	30.5582	140.468
FTAB_FTSA	WP_053777427.1	alpha/beta_hydrolase_CDS	ISGA_RS12610	ISGA_09625	7.64051	5.93176	23.2858	68.9148
FTAB_FTSA	WP_053777464.1	alpha/beta_hydrolase_CDS	ISGA_RS12940	ISGA_09745	11.2424	4.7809	9.84489	35.8616
FTAB_FTSA	WP_053777477.1	hypothetical_protein_CDS	ISGA_RS13110	ISGA_1055	16.0977	7.15895	14.1258	64.2444
FTAB_FTSA	WP_053777501.1	phage_holin_family_protein_CDS	ISGA_RS12935	ISGA_2009	42.581	15.5423	21.4883	154.699
FTAB_FTSA	WP_053777521.1	prolyl_aminopeptidase_CDS	ISGA_RS13320	ISGA_09830	6.58203	4.24584	61.9466	24.1323
FTAB_FTSA	WP_053777537.1	SGNH/GDSL_hydrolase_family_protein_CDS	ISGA_RS13450	ISGA_4384	3.27714	3.35478	5.936	21.3281
FTAB_FTSA	WP_053777544.1	hypothetical_protein_CDS	ISGA_RS13530	ISGA_09940	2.74788	1.93392	1.549	16.3001
FTAB_FTSA	WP_053777637.1	AAA_family_ATPase_CDS	ISGA_RS14325	ISGA_10245	7.54598	5.45487	9.58753	31.2039
FTAB_FTSA	WP_053777649.1	hypothetical_protein_CDS	ISGA_RS14410	ISGA_2934	0.457174	0.234002	0.448195	3.90514
FTAB_FTSA	WP_053777681.1	hypothetical_protein_CDS	ISGA_RS14840	ISGA_10370	4.82147	2.46785	22.6885	17.6506
FTAB_FTSA	WP_053777705.1	hypothetical_protein_CDS	ISGA_RS15050	none	2.89396	3.95003	1.13485	16.48
FTAB_FTSA	WP_053777709.1	GMC_family_oxidoreductase_CDS	ISGA_RS15080	ISGA_10470	5.08914	3.62272	37.2555	27.8239
FTAB_FTSA	WP_053777720.1	hypothetical_protein_CDS	ISGA_RS15170	ISGA_10505	2.80862	2.87516	37.6673	14.3946
FTAB_FTSA	WP_053777810.1	long-chain_fatty_acidnoneCoA_ligase_CDS	ISGA_RS15685	ISGA_469	1.65985	0.41955	0.964299	10.8526
FTAB_FTSA	WP_053777811.1	DUF2236_domain-containing_protein_CDS	ISGA_RS15700	ISGA_4935	1.7699	1.99985	14.5161	9.03299
FTAB_FTSA	WP_053777826.1	M23_family_peptidase_CDS	ISGA_RS15855	ISGA_10745	1.71199	0.245357	1.45011	51.2804
FTAB_FTSA	WP_053777885.1	enoyl-CoA_hydratase/isomerase_family_protein_CDS	ISGA_RS16265	ISGA_10865	4.59664	3.29388	3.99333	17.7192
FTAB_FTSA	WP_053777899.1	hemophore-related_protein_CDS	ISGA_RS16345	ISGA_10910	5.6031	3.85686	61.8254	23.1054
FTAB_FTSA	WP_053777920.1	30S_ribosomal_protein_S17_CDS	ISGA_RS16540	ISGA_4559	2239.42	668.391	15844.8	9980.61
FTAB_FTSA	WP_053777934.1	mycofactocin_biosynthesis_chaperone_MftB_CDS	ISGA_RS16720	ISGA_2240	264.39	38.3403	61.359	1522.19
FTAB_FTSA	WP_053777935.1	mycofactocin_system_transcriptional_regulator_CDS	ISGA_RS16725	ISGA_2242	6.8926	0.902498	12.4459	104.288
FTAB_FTSA	WP_053777961.1	thiamine_pyrophosphokinase_CDS	ISGA_RS16890	ISGA_1351	20.1186	14.0486	31.1509	91.2406
FTAB_FTSA	WP_053778020.1	TetR/AcrR_family_transcriptional_regulator_CDS	ISGA_RS17260	ISGA_5645	3.15976	3.1366	5.4069	18.5389
FTAB_FTSA	WP_053778089.1	hypothetical_protein_CDS	ISGA_RS18020	ISGA_2688	195.142	121.046	166.61	712.968
FTAB_FTSA	WP_053778090.1	ATP_F0F1_synthase_subunit_C_CDS	ISGA_RS18030	ISGA_2690	1370.36	608.638	2005.35	7723.16
FTAB_FTSA	WP_053778092.1	cobalamin_biosynthesis_protein_CbiM_CDS	ISGA_RS18085	ISGA_11490	10.7509	5.46751	9.81006	371.061
FTAB_FTSA	WP_053778096.1	class_I_SAM-dependent_methyltransferase_CDS	ISGA_RS18135	ISGA_2170	21.6942	9.90137	2.57146	76.0846
FTAB_FTSA	WP_053778101.1	cobalt_ECF_transporter_T_component_CbiQ_CDS	ISGA_RS18095	ISGA_11500	15.8608	7.92949	15.9833	157.887
FTAB_FTSA	WP_053778102.1	ABC_transporter_ATP-binding_protein_CDS	ISGA_RS18100	ISGA_11505	10.0872	5.01886	9.67915	121.143
FTAB_FTSA	WP_053778158.1	alkane_1-monooxygenase_CDS	ISGA_RS18640	ISGA_2569	0.397056	0.135488	0.428184	54.4544
FTAB_FTSA	WP_053778159.1	hypothetical_protein_CDS	ISGA_RS18655	ISGA_2478	0.27922	0.125053	0.410605	21.9626
FTAB_FTSA	WP_053778275.1	phosphate_ABC_transporter_permease_subunit_PstC_CDS	ISGA_RS19670	ISGA_1675	6.02034	1.31448	2.17924	63.8921
FTAB_FTSA	WP_053778280.1	lipase_CDS	ISGA_RS19770	ISGA_11950	1.54137	1.14474	6.93326	6.45403
FTAB_FTSA	WP_053778319.1	hypothetical_protein_CDS	ISGA_RS19870	ISGA_4278	8.64302	4.35835	9.49007	30.4427
FTAB_FTSA	WP_053778329.1	IclR_family_transcriptional_regulator_CDS	ISGA_RS20110	ISGA_12120	2.78792	4.0771	4.21689	15.6871
FTAB_FTSA	WP_053778361.1	hypothetical_protein_CDS	ISGA_RS20510	ISGA_12220	22.1183	37.1001	10.3632	137.406
FTAB_FTSA	WP_053778362.1	hypothetical_protein_CDS	ISGA_RS20530	ISGA_12225	8.59986	10.5643	168.957	39.1783
FTAB_FTSA	WP_053778392.1	TetR/AcrR_family_transcriptional_regulator_CDS	ISGA_RS20720	ISGA_1595	2.50253	1.13022	2.94406	15.0893
FTAB_FTSA	WP_053778426.1	peptidase_M75_family_protein_CDS	ISGA_RS21010	ISGA_12360	1.17157	0.388017	0.405374	6.27918
FTAB_FTSA	WP_053778503.1	hypothetical_protein_CDS	ISGA_RS21640	ISGA_2266	9.81794	5.74317	14.7323	107.825
FTAB_FTSA	WP_053778512.1	hypothetical_protein_CDS	ISGA_RS21700	ISGA_12560	3.21669	2.50709	2.36514	11.5527
FTAB_FTSA	WP_053778515.1	esterase_CDS	ISGA_RS21750	ISGA_1577	22.6721	14.523	58.679	209.515
FTAB_FTSA	WP_053778538.1	SGNH/GDSL_hydrolase_family_protein_CDS	ISGA_RS21955	ISGA_5141	0.629057	0.579564	6.51238	3.76135
FTAB_FTSA	WP_053778566.1	hypothetical_protein_CDS	ISGA_RS22170	ISGA_12710	71.0342	35.3352	55.7575	206.609
FTAB_FTSA	WP_053778592.1	hypothetical_protein_CDS	ISGA_RS22420	ISGA_1441	30.5492	21.3373	302.487	225.612
FTAB_FTSA	WP_053778594.1	hypothetical_protein_CDS	ISGA_RS22450	ISGA_4724	2.50953	0.821233	0.919567	16.165
FTAB_FTSA	WP_053778601.1	lipase_CDS	ISGA_RS22560	ISGA_5464	7.84252	4.62744	12.0026	48.1751
FTAB_FTSA	WP_053778608.1	ABC_transporter_permease_CDS	ISGA_RS22460	ISGA_2620	207.485	35.2718	6.53454	795.717
FTAB_FTSA	WP_053778638.1	hypothetical_protein_CDS	ISGA_RS22800	ISGA_12990	13.8742	10.8376	18.5145	94.6328
FTAB_FTSA	WP_053778695.1	hypothetical_protein_CDS	ISGA_RS23180	ISGA_13205	3.75481	2.7311	24.0626	20.1161
FTAB_FTSA	WP_053778696.1	hypothetical_protein_CDS	ISGA_RS23185	none	2.6606	0.726302	25.4575	10.1007
FTAB_FTSA	WP_053778706.1	redox-regulated_ATPase_YchF_CDS	ISGA_RS23305	ISGA_2082	7.14808	5.1382	6.06569	35.3672
FTAB_FTSA	WP_053778707.1	hypothetical_protein_CDS	ISGA_RS23315	ISGA_13250	8.62329	3.67816	8.45394	73.6595
FTAB_FTSA	WP_053778720.1	hypothetical_protein_CDS	ISGA_RS23450	ISGA_2026	16.7539	11.4339	26.2798	79.506
FTAB_FTSA	WP_053778729.1	hypothetical_protein_CDS	ISGA_RS23550	none	42.3244	21.5007	30.6987	156.301
FTAB_FTSA	WP_053778756.1	hypothetical_protein_CDS	ISGA_RS23740	ISGA_3254	15.6963	8.97009	7.52968	73.7638
FTAB_FTSA	WP_053778775.1	ribonuclease_HII_CDS	ISGA_RS23645	ISGA_1241	22.9489	11.711	21.4848	80.8445
FTAB_FTSA	WP_053778788.1	dihydroxynaphthoic_acid_synthetase_CDS	ISGA_RS24030	ISGA_4098	7.99723	1.50491	4.01232	37.337
FTAB_FTSA	WP_053778789.1	2-hydroxycyclohexanecarboxyl-CoA_dehydrogenase_CDS	ISGA_RS24035	ISGA_13460	3.04509	0.82905	3.27746	17.5251
FTAB_FTSA	WP_053778803.1	hypothetical_protein_CDS	ISGA_RS24220	ISGA_717	7.04982	4.63113	6.6083	41.6488
FTAB_FTSA	WP_053778806.1	hypothetical_protein_CDS	ISGA_RS24290	ISGA_13560	39.4766	29.3904	848.614	153.275
FTAB_FTSA	WP_053778831.1	NDMA-dependent_methanol_dehydrogenase_CDS	ISGA_RS24380	ISGA_13615	4.06138	1.16933	12.0569	356.858
FTAB_FTSA	WP_053778832.1	MoxR_family_ATPase_CDS	ISGA_RS24385	ISGA_13620	0.224632	0.306605	3.34735	90.8228
FTAB_FTSA	WP_053778869.1	hypothetical_protein_CDS	ISGA_RS24735	ISGA_5135	35.5914	15.8855	16.7484	185.249
FTAB_FTSA	WP_053778873.1	VWA_domain-containing_protein_CDS	ISGA_RS24390	ISGA_4609	0.913999	0.872433	3.807	62.8805
FTAB_FTSA	WP_053778889.1	type_II_toxin-antitoxin_system_prevent-host-death_family_antitoxin_CDS	ISGA_RS24815	ISGA_13780	682.61	378.342	2722.19	8634.57
FTAB_FTSA	WP_059036492.1	ABC_transporter_permease_CDS	ISGA_RS11940	ISGA_1134	2.53341	1.10761	1.80065	32.1598
FTAB_FTSA	WP_082365659.1	ABC_transporter_substrate-binding_protein_CDS	ISGA_RS00900	ISGA_2900	0.51903	0.408713	0.516665	4.09248
FTAB_FTSA	WP_082365684.1	TetR/AcrR_family_transcriptional_regulator_CDS	ISGA_RS02190	ISGA_4921	1.74865	0.44752	0.642866	10.2691
FTAB_FTSA	WP_082365692.1	FAD-dependent_oxidoreductase_CDS	ISGA_RS02405	ISGA_06515	1.03045	1.18673	16.6686	5.86805
FTAB_FTSA	WP_082365699.1	hypothetical_protein_CDS	ISGA_RS02665	ISGA_3028	0.972564	0.829671	1.09648	7.84604
FTAB_FTSA	WP_082365710.1	molybdate_ABC_transporter_substrate-binding_protein_CDS	ISGA_RS03240	ISGA_4072	2.0667	1.05783	2.9319	14.3652
FTAB_FTSA	WP_082365728.1	MATE_family_efflux_transporter_CDS	ISGA_RS03830	ISGA_07010	2.83162	3.34114	48.3202	11.627
FTAB_FTSA	WP_082365770.1	stage_II_sporulation_protein_SpoIID_CDS	ISGA_RS06150	ISGA_07685	7.23065	6.57057	20.0948	79.517
FTAB_FTSA	WP_082365859.1	LuxR_family_transcriptional_regulator_CDS	ISGA_RS09945	ISGA_3333	19.3059	6.76874	4.82528	65.4402
FTAB_FTSA	WP_082365869.1	LacI_family_transcriptional_regulator_CDS	ISGA_RS11125	ISGA_880	1.36193	0.793917	2.58135	9.80231
FTAB_FTSA	WP_082365892.1	DUF552_domain-containing_protein_CDS	ISGA_RS25245	none	88.6389	67.5217	129.491	417.083
FTAB_FTSA	WP_082365945.1	30S_ribosomal_protein_S9_CDS	ISGA_RS25310	none	119.934	50.2649	920.245	450.36
FTAB_FTSA	WP_082366025.1	hypothetical_protein_CDS	ISGA_RS18090	ISGA_11495	17.525	5.38205	15.7765	289.848
FTAB_FTSA	WP_082366037.1	hypothetical_protein_CDS	ISGA_RS18675	ISGA_2483	6.29478	4.35427	7.23977	82.0572
FTAB_FTSA	WP_082366040.1	LysR_family_transcriptional_regulator_CDS	ISGA_RS18745	ISGA_11640	1.60293	0.706501	0.838107	16.608
FTAB_FTSA	WP_082366048.1	TetR/AcrR_family_transcriptional_regulator_CDS	ISGA_RS19315	ISGA_4006	4.21971	1.43989	7.25539	50.832
FTAB_FTSA	WP_082366071.1	iron_transporter_CDS	ISGA_RS25520	ISGA_12355	0.687322	0.419894	0.182585	4.73472
FTAB_FTSA	WP_082366105.1	peptidase_S1_CDS	ISGA_RS22455	ISGA_5093	23.4702	4.71294	1.96074	154.97
FTAB_FTSA	WP_082366110.1	hypothetical_protein_CDS	ISGA_RS22805	ISGA_12995	3.30095	2.95676	3.93728	27.1522
FTAB_FTSA	WP_082366118.1				208.031	113.414	1210.84	1163.69
FTAB_OCT	WP_020790806.1	MarR_family_protein_CDS	ISGA_RS05390	ISGA_646	2.06849	10.1802	9.73375	9.96705
FTAB_OCT	WP_020791211.1	ferredoxin_reductase_CDS	ISGA_RS20960	ISGA_1302	9.57134	11.4634	11.6606	29.8378
FTAB_OCT	WP_020791336.1	N-acetyltransferase_CDS	ISGA_RS10870	ISGA_1990	18.0824	22.835	34.8733	57.8163
FTAB_OCT	WP_020792371.1	glycosyltransferase_family_2_protein_CDS	ISGA_RS05035	ISGA_2058	0.267816	0.466074	1.32329	3.05022
FTAB_OCT	WP_053776198.1	hypothetical_protein_CDS	ISGA_RS02010	ISGA_06405	65.3564	89.7293	179.821	243.253
FTAB_OCT	WP_053776487.1	type_I_methionyl_aminopeptidase_CDS	ISGA_RS04800	ISGA_2102	12.4459	15.3337	34.066	44.3411
FTAB_OCT	WP_053776990.1	ABC_transporter_substrate-binding_protein_CDS	ISGA_RS08770	ISGA_4815	4.71033	21.6032	5.48653	15.2708
FTAB_OCT	WP_053777110.1	chaperonin_GroEL_CDS	ISGA_RS09805	ISGA_08725	228.252	302.071	513.532	711.923
FTAB_OCT	WP_053777299.1	hypothetical_protein_CDS	ISGA_RS11420	ISGA_09280	3.81874	5.75523	10.4825	15.1016
FTAB_OCT	WP_053777378.1	hypothetical_protein_CDS	ISGA_RS12235	ISGA_09550	6.48392	11.6157	19.0698	27.6926
FTAB_OCT	WP_053777927.1	RNA_polymerase_subunit_sigma_CDS	ISGA_RS16655	ISGA_10995	11.022	12.0595	11.896	33.3985
FTAB_OCT	WP_053777998.1	ferrous_iron_transport_protein_A_CDS	ISGA_RS17275	ISGA_1708	108.884	126.436	179.715	342.417
FTAB_OCT	WP_082365812.1	FmdB_family_transcriptional_regulator_CDS	ISGA_RS07745	ISGA_3117	195.762	1027.89	328.579	722.179
FTAB_OCT	WP_082365913.1	PaaI_family_thioesterase_CDS	ISGA_RS12735	ISGA_1047	0.159114	0.651536	0.561562	2.71829
FTAB_OCT	WP_082365932.1	hypothetical_protein_CDS	ISGA_RS13550	ISGA_09950	0	0.443044	1.27287	2.46458
FTAB_OCT	WP_082366099.1	hypothetical_protein_CDS	ISGA_RS25570	none	8.11918	31.1682	33.4309	80.9123
FTAB_OCT	WP_082366114.1	DUF3499_domain-containing_protein_CDS	ISGA_RS22975	ISGA_13090	31.8648	41.3224	40.0046	112.734
FTSA_OCT	WP_003938093.1	30S_ribosomal_protein_S10_CDS	ISGA_RS16590	ISGA_1751	1606.53	568.706	2951.93	3601.85
FTSA_OCT	WP_005176661.1	nitrogen_regulatory_protein_P-II_1_CDS	ISGA_RS23710	ISGA_1592	431.63	163.897	677.47	937.396
FTSA_OCT	WP_005207978.1	50S_ribosomal_protein_L36_CDS	ISGA_RS17635	ISGA_1008	11039.5	5240.31	14252.1	16391.5
FTSA_OCT	WP_006338095.1	30S_ribosomal_protein_S11_CDS	ISGA_RS17645	ISGA_1010	638.163	219.328	1050.24	1368.89
FTSA_OCT	WP_006367626.1	DUF3117_domain-containing_protein_CDS	ISGA_RS25590	none	9602.83	4216.32	15592.9	17474.7
FTSA_OCT	WP_020789412.1	tRNA_(adenine-N1)-methyltransferase_CDS	ISGA_RS06910	ISGA_2223	11.266	4.88148	12.86	31.4424
FTSA_OCT	WP_020789459.1	cytochrome_c_oxidase_subunit_4_CDS	ISGA_RS12335	ISGA_509	411.345	249.509	808.957	1003.99
FTSA_OCT	WP_020789503.1	polyphosphate_kinase_CDS	ISGA_RS12425	ISGA_672	6.65069	4.01382	8.23282	16.1102
FTSA_OCT	WP_020789546.1	activator_of_Hsp90_ATPase_-like_family_protein_CDS	ISGA_RS17095	ISGA_142	8.7086	2.63395	10.4003	15.0279
FTSA_OCT	WP_020789567.1	phosphopyruvate_hydratase_CDS	ISGA_RS20995	ISGA_2633	59.0227	24.4477	53.9773	88.2248
FTSA_OCT	WP_020789574.1	preprotein_translocase_subunit_SecY_CDS	ISGA_RS17570	ISGA_1850	98.1378	40.6176	192.755	228.718
FTSA_OCT	WP_020789577.1	adenylate_kinase_CDS	ISGA_RS17575	ISGA_1851	156.887	67.9769	355.407	381.768
FTSA_OCT	WP_020789599.1	TetR/AcrR_family_transcriptional_regulator_CDS	ISGA_RS23480	ISGA_193	18.2494	9.5993	34.8768	42.514
FTSA_OCT	WP_020789660.1	LacI_family_transcriptional_regulator_CDS	ISGA_RS21245	ISGA_266	7.61842	5.24767	6.72192	17.1921
FTSA_OCT	WP_020789675.1	NADH-quinone_oxidoreductase_subunit_NuoD_CDS	ISGA_RS09200	ISGA_2035	3.9783	0.786743	1.52461	4.54814
FTSA_OCT	WP_020789709.1	DUF2236_domain-containing_protein_CDS	ISGA_RS16815	ISGA_778	1.11929	0.636558	2.0483	4.42633
FTSA_OCT	WP_020789739.1	glycoside_hydrolase_family_65_protein_CDS	ISGA_RS21455	ISGA_240	21.6395	7.81332	19.774	24.303
FTSA_OCT	WP_020789794.1	bifunctional_methylenetetrahydrofolate_dehydrogenase/methenyltetrahydrofolate_cyclohydrolase_CDS	ISGA_RS15180	ISGA_4253	26.7592	16.6682	45.5751	61.3139
FTSA_OCT	WP_020789815.1	AraC_family_transcriptional_regulator_CDS	ISGA_RS20575	ISGA_796	3.80856	1.37344	5.90614	11.3371
FTSA_OCT	WP_020789825.1	hypothetical_protein_CDS	ISGA_RS11160	ISGA_522	1.83608	0.604152	4.01149	5.04119
FTSA_OCT	WP_020789827.1	short_chain_dehydrogenase_family_protein_CDS	ISGA_RS11180	ISGA_527	1.90607	0.286946	4.35284	6.2253
FTSA_OCT	WP_020789865.1	hypothetical_protein_CDS	ISGA_RS19410	ISGA_610	2.04405	0	4.80938	5.82004
FTSA_OCT	WP_020789969.1	NAD(P)-dependent_oxidoreductase_CDS	ISGA_RS02695	ISGA_299	0.89543	0.343741	1.58012	4.03681
FTSA_OCT	WP_020790043.1	TetR/AcrR_family_transcriptional_regulator_CDS	ISGA_RS03110	ISGA_246	38.6195	18.5545	28.6165	62.7388
FTSA_OCT	WP_020790065.1	AMP-binding_enzyme_family_protein_CDS	ISGA_RS11650	ISGA_827	1.37283	0.464482	2.10777	3.90888
FTSA_OCT	WP_020790107.1	NUDIX_domain-containing_protein_CDS	ISGA_RS02385	ISGA_114	136.357	46.6475	132.673	184.449
FTSA_OCT	WP_020790163.1	hypothetical_protein_CDS	ISGA_RS08520	ISGA_1888	4.36251	1.86078	4.27684	10.3512
FTSA_OCT	WP_020790189.1	enoyl-[acyl-carrier-protein]_reductase_FabI_CDS	ISGA_RS10500	ISGA_2052	36.8756	12.5736	47.9926	84.0912
FTSA_OCT	WP_020790195.1	stage_II_sporulation_protein_M_CDS	ISGA_RS11000	ISGA_4808	5.43161	3.31394	5.87874	11.5063
FTSA_OCT	WP_020790197.1	DUF2469_domain-containing_protein_CDS	ISGA_RS23640	ISGA_1242	253.776	123.609	232.34	412.278
FTSA_OCT	WP_020790233.1	lipocalin-like_domain_protein_CDS	ISGA_RS09125	ISGA_1070	316.698	35.0245	106.532	138.494
FTSA_OCT	WP_020790234.1	hypothetical_protein_CDS	ISGA_RS09110	ISGA_1069	1728.52	439.139	833.905	1626.39
FTSA_OCT	WP_020790239.1	hydroxymethylbilane_synthase_CDS	ISGA_RS08890	ISGA_4386	168.38	69.8793	230.538	242.491
FTSA_OCT	WP_020790243.1	class_I_SAM-dependent_methyltransferase_CDS	ISGA_RS18985	ISGA_3826	25.1996	8.78943	19.5448	27.4284
FTSA_OCT	WP_020790295.1	hypothetical_protein_CDS	ISGA_RS13575	ISGA_2087	140.055	73.0785	153.568	236.17
FTSA_OCT	WP_020790307.1	nmrA-like_family_protein_CDS	ISGA_RS07645	ISGA_1207	1.13892	0.291477	1.9141	3.4745
FTSA_OCT	WP_020790326.1	RidA_family_protein_CDS	ISGA_RS12995	ISGA_17	49.1161	34.1028	54.0972	131.336
FTSA_OCT	WP_020790329.1	hypothetical_protein_CDS	ISGA_RS12985	ISGA_19	183.099	26.6113	90.4162	141.598
FTSA_OCT	WP_020790338.1	hypothetical_protein_CDS	ISGA_RS13040	ISGA_5	7.17755	1.8369	8.44392	10.2184
FTSA_OCT	WP_020790369.1	bacterial_regulatory_s_tetR_family_protein_CDS	ISGA_RS05925		38.2347	18.298	23.8234	69.1081
FTSA_OCT	WP_020790387.1	ABC_transporter_family_protein_CDS	ISGA_RS23245	ISGA_3042	33.6991	10.3262	33.4793	43.8041
FTSA_OCT	WP_020790391.1	type_I_glyceraldehyde-3-phosphate_dehydrogenase_CDS	ISGA_RS04860	ISGA_4649	110.513	51.7604	111.339	234.71
FTSA_OCT	WP_020790471.1	acyl-CoA_dehydrogenase_N-terminal_domain_protein_CDS	ISGA_RS24050		4.77662	2.20411	11.0259	14.2187
FTSA_OCT	WP_020790570.1	DUF1254_domain-containing_protein_CDS	ISGA_RS15440	ISGA_2698	6.09953	1.56885	3.71405	7.94181
FTSA_OCT	WP_020790589.1	4-coumaratenoneCoA_ligase_family_protein_CDS	ISGA_RS08790	ISGA_1019	12.9549	5.50122	19.079	36.6818
FTSA_OCT	WP_020790590.1	N-acetyltransferase_CDS	ISGA_RS08800	ISGA_1021	488.043	165.329	193.177	490.033
FTSA_OCT	WP_020790599.1	hypothetical_protein_CDS	ISGA_RS03415	ISGA_2403	385.209	129.298	752.152	821.542
FTSA_OCT	WP_020790640.1	ketol-acid_reductoisomerase_CDS	ISGA_RS20190	ISGA_293	121.181	36.4209	187.337	325.832
FTSA_OCT	WP_020790663.1	30S_ribosomal_protein_S13_CDS	ISGA_RS17640	ISGA_1009	922.114	364.958	1237.55	1843.81
FTSA_OCT	WP_020790709.1	hypothetical_protein_CDS	ISGA_RS07885	ISGA_766	20.1264	5.24959	18.2288	25.5706
FTSA_OCT	WP_020790739.1	hypothetical_protein_CDS	ISGA_RS05515	ISGA_1348	4.63705	1.51038	9.58789	9.60226
FTSA_OCT	WP_020790784.1	3-deoxy-7-phosphoheptulonate_synthase_CDS	ISGA_RS14560	ISGA_1764	45.7347	15.2788	59.13	60.4128
FTSA_OCT	WP_020790850.1	enoyl-CoA_hydratase/isomerase_family_protein_CDS	ISGA_RS22515	ISGA_1695	23.2359	11.8932	20.3799	40.4029
FTSA_OCT	WP_020790880.1	branched-chain_amino_acid_ABC_transporter_substrate-binding_protein_CDS	ISGA_RS15930	ISGA_820	14.8601	7.44834	9.58684	27.1026
FTSA_OCT	WP_020790891.1	bacterial_regulatory_Fis_family_protein_CDS	ISGA_RS05500		2.862	0.750317	1.23181	3.97513
FTSA_OCT	WP_020790997.1	flavodoxin_CDS	ISGA_RS00430	ISGA_1370	145.944	49.2132	169.235	211.8
FTSA_OCT	WP_020790998.1	NAD_kinase_CDS	ISGA_RS16880	ISGA_1353	14.1552	7.51593	27.563	30.8072
FTSA_OCT	WP_020791018.1	circularly_permuted_type_2_ATP-grasp_protein_CDS	ISGA_RS14105	ISGA_2310	14.6373	6.19658	21.4131	22.7601
FTSA_OCT	WP_020791036.1	helix-turn-helix_domain-containing_protein_CDS	ISGA_RS05990	ISGA_637	3090.36	782.049	1408.36	2783.14
FTSA_OCT	WP_020791048.1	gamma_carbonic_anhydrase_family_protein_CDS	ISGA_RS05660	ISGA_4518	9.98748	5.35548	7.27357	18.6198
FTSA_OCT	WP_020791049.1	uracil-DNA_glycosylase_CDS	ISGA_RS05655	ISGA_4519	9.64211	3.61669	8.91878	21.3765
FTSA_OCT	WP_020791122.1	tRNA-guanine(34)_transglycosylase_CDS	ISGA_RS09250	ISGA_450	5.17467	2.40785	2.9147	9.10823
FTSA_OCT	WP_020791144.1	polyprenol_monophosphomannose_synthase_CDS	ISGA_RS07055	ISGA_1774	44.3318	22.2121	39.3559	84.9281
FTSA_OCT	WP_020791153.1	phospho-N-acetylmuramoyl-pentapeptide-_transferase_CDS	ISGA_RS12080	ISGA_5102	10.2845	6.55565	28.2012	28.9566
FTSA_OCT	WP_020791187.1	acyltransferase_CDS	ISGA_RS06205	ISGA_1998	7.98231	3.95803	11.775	23.4384
FTSA_OCT	WP_020791193.1	hypothetical_protein_CDS	ISGA_RS01190	ISGA_2258	55.1582	26.7466	71.7205	90.9251
FTSA_OCT	WP_020791285.1	DNA_polymerase_III_subunit_beta_CDS	ISGA_RS11345	ISGA_1941	28.3757	14.9349	26.2376	47.4034
FTSA_OCT	WP_020791301.1	hypothetical_protein_CDS	ISGA_RS17205	ISGA_342	0.511646	0	1.80575	2.91363
FTSA_OCT	WP_020791391.1	ABC_transporter_permease_CDS	ISGA_RS21085	ISGA_858	24.1164	6.00512	29.2148	37.4883
FTSA_OCT	WP_020791468.1	hypothetical_protein_CDS	ISGA_RS22150	ISGA_3786	57.6216	23.3757	88.9532	100.303
FTSA_OCT	WP_020791585.1	elongation_factor_P_CDS	ISGA_RS04670	ISGA_4439	44.1035	28.165	55.6428	119.708
FTSA_OCT	WP_020791589.1	bacterial_extracellular_solute-binding_s_3_family_protein_CDS	ISGA_RS15990		4.94895	2.40893	13.9274	15.6108
FTSA_OCT	WP_020791590.1	amino_acid_ABC_transporter_permease_CDS	ISGA_RS15980	ISGA_1984	20.8314	9.12286	16.0562	43.4625
FTSA_OCT	WP_020791630.1	acetyl-CoA_acetyltransferase_family_protein_CDS	ISGA_RS14435	ISGA_2124	34.7897	15.3532	42.8469	94.7915
FTSA_OCT	WP_020791644.1	L-ornithine_5-monooxygenase_CDS	ISGA_RS06785	ISGA_2465	1.92555	0.844788	2.73273	5.30859
FTSA_OCT	WP_020791654.1	N-acetyltransferase_CDS	ISGA_RS00210	ISGA_3446	19.3415	12.2523	30.4138	46.8924
FTSA_OCT	WP_020791768.1	1-acyl-sn-glycerol-3-phosphate_acyltransferase_CDS	ISGA_RS12180	ISGA_3055	21.2152	11.3295	22.1297	43.4926
FTSA_OCT	WP_020791806.1	metal_ABC_transporter_permease_CDS	ISGA_RS14190	ISGA_1532	0.828308	0.529958	0.79174	3.83248
FTSA_OCT	WP_020791825.1	twin-arginine_translocase_TatA/TatE_family_subunit_CDS	ISGA_RS06965	ISGA_4652	745.146	361.216	962.997	1827.42
FTSA_OCT	WP_020791856.1	bifunctional_phosphoribosylaminoimidazolecarboxamide_formyltransferase/IMP_cyclohydrolase_PurH_CDS	ISGA_RS07925	ISGA_2540	16.3733	8.83393	26.8092	38.3727
FTSA_OCT	WP_020791896.1	hypothetical_protein_CDS	ISGA_RS23930	ISGA_1432	2001.51	1046.61	2028.23	5551.47
FTSA_OCT	WP_020791930.1	SDR_family_mycofactocin-dependent_oxidoreductase_CDS	ISGA_RS16705	ISGA_3549	70.3855	13.5537	50.714	138.633
FTSA_OCT	WP_020791933.1	SRPBCC_family_protein_CDS	ISGA_RS18815	ISGA_3448	37.6116	12.6584	26.2657	65.5265
FTSA_OCT	WP_020792017.1	ArsR_family_transcriptional_regulator_CDS	ISGA_RS19095	ISGA_1225	10.8198	4.61505	27.5789	27.8732
FTSA_OCT	WP_020792029.1	alpha/beta_hydrolase_fold_family_protein_CDS	ISGA_RS03280	ISGA_1979	1.49238	0.791151	1.9438	4.70456
FTSA_OCT	WP_020792055.1	hypothetical_protein_CDS	ISGA_RS02875	ISGA_1825	106.672	52.6825	174.612	190.373
FTSA_OCT	WP_020792096.1	molybdenum_cofactor_biosynthesis_protein_CDS	ISGA_RS24140	ISGA_4771	40.2274	21.5132	56.3002	64.3792
FTSA_OCT	WP_020792156.1	acyl-CoA_dehydrogenase_CDS	ISGA_RS16190	ISGA_1680	5.45983	2.23226	7.71558	10.4271
FTSA_OCT	WP_020792317.1	cyclopropane-fatty-acyl-phospholipid_synthase_family_protein_CDS	ISGA_RS09375	ISGA_2592	64.1631	16.4904	33.7774	49.7391
FTSA_OCT	WP_020792359.1	DUF2236_domain-containing_protein_CDS	ISGA_RS18930	ISGA_4888	2.23857	0.572902	1.80446	5.54767
FTSA_OCT	WP_020792395.1	carbohydrate_ABC_transporter_permease_CDS	ISGA_RS17320	ISGA_2449	69.1573	13.731	42.9103	106.079
FTSA_OCT	WP_020792482.1	catechol_12-dioxygenase_CDS	ISGA_RS21335		0.889297	0.189659	0.697466	2.5321
FTSA_OCT	WP_020792514.1	S-adenosylmethioninenone2-demethylmenaquinone_methyltransferase_CDS	ISGA_RS24870	ISGA_1855	12.6448	11.1428	14.7224	35.2613
FTSA_OCT	WP_020792544.1	alpha/beta_hydrolase_CDS	ISGA_RS21410	ISGA_1105	1.13578	0.703731	2.60201	3.91473
FTSA_OCT	WP_020792571.1	3-hydroxybutyryl-CoA_dehydrogenase_CDS	ISGA_RS07235	ISGA_4336	11.3042	7.54939	15.6418	33.1063
FTSA_OCT	WP_020792582.1	DUF1365_domain-containing_protein_CDS	ISGA_RS08610	ISGA_1331	53.771	5.73385	10.7359	20.6938
FTSA_OCT	WP_020792630.1	universal_stress_protein_CDS	ISGA_RS16030	ISGA_3205	178.277	81.878	149.416	266.838
FTSA_OCT	WP_020792662.1	RES_domain-containing_protein_CDS	ISGA_RS10825	ISGA_4443	10.3076	8.84778	22.6707	27.1614
FTSA_OCT	WP_020792706.1	exodeoxyribonuclease_III_CDS	ISGA_RS21715	ISGA_2583	15.0759	8.21522	11.2206	27.3031
FTSA_OCT	WP_020792799.1	acyl-CoA_dehydrogenase_CDS	ISGA_RS13535	ISGA_3263	0.947186	0.33564	0.926576	2.90439
FTSA_OCT	WP_020792804.1	MaoC_family_dehydratase_CDS	ISGA_RS07955	ISGA_4086	2.40439	0.738407	1.8386	6.50375
FTSA_OCT	WP_020792816.1	G5_domain_protein_CDS	ISGA_RS21435	ISGA_3706	101.469	28.8822	83.0863	194.917
FTSA_OCT	WP_020792876.1	ABC-2_type_transporter_family_protein_CDS	ISGA_RS21370	ISGA_1252	7.78264	1.29545	3.05192	5.58494
FTSA_OCT	WP_020792877.1	ABC_transporter_family_protein_CDS	ISGA_RS21375	ISGA_1251	3.60659	0.499511	1.14808	3.86601
FTSA_OCT	WP_020792895.1	hypothetical_protein_CDS	ISGA_RS08025	ISGA_2219	5.86071	3.7305	9.45817	14.3339
FTSA_OCT	WP_020792902.1	hypoxanthine_phosphoribosyltransferase_CDS	ISGA_RS08285	ISGA_2705	54.0989	23.6674	47.0724	74.693
FTSA_OCT	WP_020792980.1	translational_GTPase_TypA_CDS	ISGA_RS00720	ISGA_1933	14.0618	7.04753	11.3732	22.0767
FTSA_OCT	WP_020793036.1	30S_ribosomal_protein_S18_CDS	ISGA_RS10635	ISGA_2521	2377.15	1327.82	6320.17	6694.83
FTSA_OCT	WP_020793037.1	30S_ribosomal_protein_S6_CDS	ISGA_RS10645	ISGA_2519	4110.73	2019.11	7763.91	11290.7
FTSA_OCT	WP_020793043.1	FHA_domain_protein_CDS	ISGA_RS14255	ISGA_2670	124.351	71.2927	184.119	213.047
FTSA_OCT	WP_020793183.1	hypothetical_protein_CDS	ISGA_RS20660	ISGA_3783	43.6051	14.4319	25.8421	69.08
FTSA_OCT	WP_020793266.1	redox-sensing_transcriptional_repressor_Rex_CDS	ISGA_RS08880	ISGA_4223	14.9313	10.2639	22.8269	40.8709
FTSA_OCT	WP_020793268.1	thioredoxin_family_protein_CDS	ISGA_RS08875	ISGA_4224	79.7021	63.8247	96.7889	215.956
FTSA_OCT	WP_020793272.1	Cof-type_HAD-IIB_family_hydrolase_CDS	ISGA_RS22330	ISGA_3438	5.51918	3.24452	7.58582	13.6921
FTSA_OCT	WP_020793375.1	TetR/AcrR_family_transcriptional_regulator_CDS	ISGA_RS03500	ISGA_2919	54.3716	35.8345	52.7334	103.554
FTSA_OCT	WP_020793425.1	hypothetical_protein_CDS	ISGA_RS04490	ISGA_5330	11.9694	8.48015	17.9794	26.1862
FTSA_OCT	WP_020793639.1	4'-phosphopantetheinyl_transferase_superfamily_protein_CDS	ISGA_RS03840	ISGA_4127	8.67321	4.02177	16.4799	17.0917
FTSA_OCT	WP_020793679.1	phosphoribosyl-ATP_diphosphatase_CDS	ISGA_RS06885	ISGA_3554	444.535	183.395	341.5	605.199
FTSA_OCT	WP_020793687.1	riboflavin_synthase_CDS	ISGA_RS04820	ISGA_4039	1880.02	557.918	1958.36	2108.94
FTSA_OCT	WP_020793920.1	LLM_class_flavin-dependent_oxidoreductase_CDS	ISGA_RS20630	ISGA_4603	2.09078	1.41796	2.45966	6.5484
FTSA_OCT	WP_020793940.1	hypothetical_protein_CDS	ISGA_RS23670	ISGA_5359	10.8178	5.90618	18.2412	21.5611
FTSA_OCT	WP_020793989.1	MbtH_family_protein_CDS	ISGA_RS16465	ISGA_4525	1182.37	505.749	1164.21	1473.68
FTSA_OCT	WP_020794146.1	indole-3-glycerol_phosphate_synthase_TrpC_CDS	ISGA_RS15630	ISGA_3821	133.083	59.7236	242.516	301.1
FTSA_OCT	WP_020794149.1	short_chain_dehydrogenase_family_protein_CDS	ISGA_RS24210	ISGA_4979	23.6683	4.18017	16.3393	18.2177
FTSA_OCT	WP_020794154.1	urease_subunit_gamma_CDS	ISGA_RS00245	ISGA_5602	57.2184	55.2528	68.7016	161.239
FTSA_OCT	WP_020794510.1	class_F_sortase_CDS	ISGA_RS24740	ISGA_5136	2.1065	0.588112	2.02759	3.81683
FTSA_OCT	WP_020794514.1	ArsR_family_transcriptional_regulator_CDS	ISGA_RS00025	ISGA_4972	35.9503	26.1639	52.2056	91.1658
FTSA_OCT	WP_020794696.1	enoyl-CoA_hydratase/isomerase_family_protein_CDS	ISGA_RS22835	ISGA_2756	22.1204	8.83012	16.1938	38.8514
FTSA_OCT	WP_020794743.1	site-specific_integrase_CDS	ISGA_RS22825	ISGA_13010	15.5072	4.47374	10.6971	15.8552
FTSA_OCT	WP_020794804.1	hypothetical_protein_CDS	ISGA_RS13585	ISGA_3319	197.281	99.9743	220.56	342.24
FTSA_OCT	WP_020794806.1	hypothetical_protein_CDS	ISGA_RS13580	ISGA_09955	224.576	80.6848	210.851	276.679
FTSA_OCT	WP_020794807.1	hypothetical_protein_CDS	ISGA_RS13590	ISGA_3317	42.5431	22.9853	41.7076	114.404
FTSA_OCT	WP_053775990.1	hypothetical_protein_CDS	ISGA_RS00010	ISGA_05805	7.33268	3.23609	7.78294	13.6406
FTSA_OCT	WP_053775991.1	hypothetical_protein_CDS	ISGA_RS00015	ISGA_05810	9.17936	4.65375	6.05642	15.3539
FTSA_OCT	WP_053775999.1	3-oxoacyl-ACP_reductase_CDS	ISGA_RS00125	ISGA_1118	2.13724	0.478597	1.49288	5.13454
FTSA_OCT	WP_053776012.1	urease_subunit_beta_CDS	ISGA_RS00240	ISGA_05905	25.6292	18.2425	44.7554	66.1329
FTSA_OCT	WP_053776013.1	PaaI_family_thioesterase_CDS	ISGA_RS00255	ISGA_4078	59.6005	25.7191	44.0113	90.3331
FTSA_OCT	WP_053776020.1	peptide-binding_protein_CDS	ISGA_RS00325	ISGA_484	337.078	146.034	217.368	519.932
FTSA_OCT	WP_053776034.1	MerR_family_transcriptional_regulator_CDS	ISGA_RS00320	ISGA_483	72.5518	46.6562	69.7466	137.578
FTSA_OCT	WP_053776035.1	CDP-alcohol_phosphatidyltransferase_family_protein_CDS	ISGA_RS00335	ISGA_486	14.9091	5.32002	15.2344	20.8616
FTSA_OCT	WP_053776038.1	shikimate_5-dehydrogenase_CDS	ISGA_RS00395	ISGA_690	25.5531	10.9877	35.0041	37.5258
FTSA_OCT	WP_053776043.1	acetyl-CoA_hydrolase_CDS	ISGA_RS00515	ISGA_2180	13.4618	3.36147	12.3439	27.0101
FTSA_OCT	WP_053776046.1	site-specific_integrase_CDS	ISGA_RS00540	ISGA_5068	4.86324	3.51194	5.27777	13.9545
FTSA_OCT	WP_053776087.1	hypothetical_protein_CDS	ISGA_RS00910	ISGA_2902	871.238	694.208	1501.56	2287.09
FTSA_OCT	WP_053776096.1	AraC_family_transcriptional_regulator_CDS	ISGA_RS00935	ISGA_2980	2.61688	0.79851	2.30894	6.73461
FTSA_OCT	WP_053776150.1	endonuclease_CDS	ISGA_RS01025	ISGA_3226	15.1477	7.93788	15.4442	31.4234
FTSA_OCT	WP_053776182.1	carboxymuconolactone_decarboxylase_family_protein_CDS	ISGA_RS01860	ISGA_1919	70.1612	40.6505	65.8746	124.182
FTSA_OCT	WP_053776193.1	aldehyde_dehydrogenase_CDS	ISGA_RS01975	ISGA_4839	1.3426	0.754577	4.27389	5.5468
FTSA_OCT	WP_053776194.1	antibiotic_biosynthesis_monooxygenase_CDS	ISGA_RS01985	ISGA_3573	446.237	203.727	306.914	726.043
FTSA_OCT	WP_053776252.1	NAD(P)-dependent_oxidoreductase_CDS	ISGA_RS02505	ISGA_2965	5.22753	2.55124	7.58004	10.3845
FTSA_OCT	WP_053776275.1	hypothetical_protein_CDS	ISGA_RS02650	none	2.93111	1.79663	4.64025	7.62454
FTSA_OCT	WP_053776286.1	TetR_family_transcriptional_regulator_CDS	ISGA_RS02760	ISGA_2974	1.52153	1.29798	1.98887	5.53568
FTSA_OCT	WP_053776349.1	3-hydroxy-2-methylbutyryl-CoA_dehydrogenase_CDS	ISGA_RS03530	ISGA_956	34.9184	13.3731	57.641	71.9419
FTSA_OCT	WP_053776370.1	TetR/AcrR_family_transcriptional_regulator_CDS	ISGA_RS03105	ISGA_245	10.2749	3.66548	9.88996	14.6279
FTSA_OCT	WP_053776394.1	hypothetical_protein_CDS	ISGA_RS03690	ISGA_3009	4.38169	2.14559	2.69835	8.33237
FTSA_OCT	WP_053776412.1	Lrp/AsnC_family_transcriptional_regulator_CDS	ISGA_RS03920	ISGA_1033	5.9017	2.87691	6.61234	11.6027
FTSA_OCT	WP_053776416.1	thyX_CDS	ISGA_RS03985	ISGA_4016	10.0469	5.27434	16.4413	23.1054
FTSA_OCT	WP_053776478.1	transcription_antitermination_factor_NusB_CDS	ISGA_RS04675	ISGA_4438	30.1199	21.7032	45.5827	77.8507
FTSA_OCT	WP_053776529.1	phosphoenolpyruvatenoneprotein_phosphotransferase_CDS	ISGA_RS04140	ISGA_07095	3.20247	1.36988	2.90635	9.57434
FTSA_OCT	WP_053776552.1	DNA-binding_protein_WhiA_CDS	ISGA_RS04855	ISGA_07395	17.9884	6.65478	28.3909	38.7943
FTSA_OCT	WP_053776553.1	hypothetical_protein_CDS	ISGA_RS04945	ISGA_5158	7.76429	4.10266	10.1928	17.3403
FTSA_OCT	WP_053776596.1	LacI_family_transcriptional_regulator_CDS	ISGA_RS05525	ISGA_1345	7.81657	3.41127	9.24407	14.0565
FTSA_OCT	WP_053776615.1	DegV_family_protein_CDS	ISGA_RS05590	ISGA_5631	26.4717	13.5225	42.079	44.5658
FTSA_OCT	WP_053776618.1	VWA_domain-containing_protein_CDS	ISGA_RS05615	ISGA_4181	3.11478	1.16075	4.53221	9.8801
FTSA_OCT	WP_053776680.1	glycosyltransferase_family_2_protein_CDS	ISGA_RS06140	ISGA_07675	16.9592	8.04036	24.3206	26.7068
FTSA_OCT	WP_053776681.1	UDP-galactopyranose_mutase_CDS	ISGA_RS06145	ISGA_07680	14.6986	8.95145	16.7315	37.0074
FTSA_OCT	WP_053776701.1	aldehyde_dehydrogenase_CDS	ISGA_RS06305	ISGA_923	12.2624	3.46788	9.66779	17.7508
FTSA_OCT	WP_053776735.1	phosphoribosylformylglycinamidine_synthase_subunit_PurS_CDS	ISGA_RS06650	ISGA_329	1970.07	841.906	1954.84	2676.98
FTSA_OCT	WP_053776790.1	hypothetical_protein_CDS	ISGA_RS07205	ISGA_1273	489.737	256.208	506.47	735.05
FTSA_OCT	WP_053776810.1	ArsR_family_transcriptional_regulator_CDS	ISGA_RS07395	ISGA_108	27.3497	10.7683	17.6787	38.5087
FTSA_OCT	WP_053776822.1	enterobactin_synthase_subunit_E_CDS	ISGA_RS06735	ISGA_5101	0.491808	0.100692	0.520722	2.87067
FTSA_OCT	WP_053776839.1	SRPBCC_domain-containing_protein_CDS	ISGA_RS07400	ISGA_107	16.1612	2.31337	8.37842	17.5484
FTSA_OCT	WP_053776840.1	long-chain-fatty-acidnoneCoA_ligase_CDS	ISGA_RS07405	ISGA_106	4.13206	1.00247	6.60321	8.50093
FTSA_OCT	WP_053776863.1	hypothetical_protein_CDS	ISGA_RS07710	ISGA_08140	65.3597	57.8336	146.727	167.012
FTSA_OCT	WP_053776870.1	DNA-binding_response_regulator_CDS	ISGA_RS07790	ISGA_08165	25.1967	15.0969	19.1803	54.4402
FTSA_OCT	WP_053776874.1	50S_ribosomal_protein_L32_CDS	ISGA_RS07845	ISGA_2140	9419.78	4698.3	10930.1	23174.7
FTSA_OCT	WP_053776879.1	hypothetical_protein_CDS	ISGA_RS07880	ISGA_765	9.82536	3.71613	12.4281	15.9539
FTSA_OCT	WP_053776882.1	glycine/betaine_ABC_transporter_substrate-binding_protein_CDS	ISGA_RS07905	ISGA_771	52.6616	24.2162	33.1135	86.5104
FTSA_OCT	WP_053776909.1	glutamine_synthetase_CDS	ISGA_RS08245	ISGA_2831	0.219434	0.155515	2.04534	2.40306
FTSA_OCT	WP_053776927.1	glucose-6-phosphate_isomerase_CDS	ISGA_RS08115	ISGA_2828	41.155	15.7987	34.2036	62.6225
FTSA_OCT	WP_053776957.1	hypothetical_protein_CDS	ISGA_RS08530	none	9.85306	4.22491	7.96094	18.4208
FTSA_OCT	WP_053776960.1	MFS_transporter_CDS	ISGA_RS08575	ISGA_975	8.87628	5.28565	18.5983	22.3002
FTSA_OCT	WP_053776967.1	diguanylate_phosphodiesterase_CDS	ISGA_RS08640	ISGA_08415	56.7333	18.3478	22.469	60.0965
FTSA_OCT	WP_053777006.1	acyl-CoA_synthetase_CDS	ISGA_RS08935	ISGA_701	10.5962	1.21288	6.23288	6.23783
FTSA_OCT	WP_053777007.1	YdcF_family_protein_CDS	ISGA_RS08950	ISGA_704	26.9989	7.29781	18.7957	25.3368
FTSA_OCT	WP_053777010.1	phosphoglyceromutase_CDS	ISGA_RS08795	ISGA_08460	41.78	22.8862	36.9594	77.0181
FTSA_OCT	WP_053777015.1	TetR_family_transcriptional_regulator_CDS	ISGA_RS08940	ISGA_702	15.648	6.93746	17.656	25.8383
FTSA_OCT	WP_053777020.1	acyl-CoA_thioesterase_CDS	ISGA_RS09035	ISGA_08515	2.44733	1.18673	3.33372	6.96831
FTSA_OCT	WP_053777022.1	sodium:proton_antiporter_CDS	ISGA_RS09080	ISGA_08535	1.39176	0.850241	3.48588	5.75239
FTSA_OCT	WP_053777025.1	fasciclin_CDS	ISGA_RS09130	ISGA_08545	214.984	19.4635	62.8136	133.498
FTSA_OCT	WP_053777039.1	amino_acid_hydroxylase_CDS	ISGA_RS09310	ISGA_08585	82.029	18.3207	40.8504	61.6145
FTSA_OCT	WP_053777041.1	hypothetical_protein_CDS	ISGA_RS09350	ISGA_895	18.5482	5.99956	16.0625	23.1054
FTSA_OCT	WP_053777042.1	aminotransferase_CDS	ISGA_RS09355	ISGA_894	37.3031	19.4637	41.7015	58.9278
FTSA_OCT	WP_053777048.1	glutamine_amidotransferase_CDS	ISGA_RS09425	ISGA_3404	16.6405	5.3628	10.1508	18.7183
FTSA_OCT	WP_053777086.1	DNA-binding_response_regulator_CDS	ISGA_RS09675	ISGA_536	1.75931	0.810447	5.63997	6.01117
FTSA_OCT	WP_053777124.1	sensor_histidine_kinase_CDS	ISGA_RS09950	ISGA_08785	10.3157	2.44225	9.05243	13.7772
FTSA_OCT	WP_053777175.1	hypothetical_protein_CDS	ISGA_RS10355	ISGA_5077	255.374	101.389	248.537	401.679
FTSA_OCT	WP_053777208.1	replicative_DNA_helicase_CDS	ISGA_RS10620	ISGA_5682	15.4683	11.8884	24.3449	40.9394
FTSA_OCT	WP_053777210.1	hypothetical_protein_CDS	ISGA_RS10650	ISGA_3221	5.02929	2.25418	3.58196	9.75305
FTSA_OCT	WP_053777211.1	N-acetyltransferase_CDS	ISGA_RS10655	ISGA_3220	3.44266	1.66142	5.20722	10.3624
FTSA_OCT	WP_053777242.1	DUF4129_domain-containing_protein_CDS	ISGA_RS10970	ISGA_4865	5.18756	3.30007	10.1133	14.1376
FTSA_OCT	WP_053777246.1	acyl-CoA_dehydrogenase_CDS	ISGA_RS11010	ISGA_09145	34.6507	10.9885	42.6171	44.1636
FTSA_OCT	WP_053777255.1	CCA_tRNA_nucleotidyltransferase_CDS	ISGA_RS11070	ISGA_4250	9.14497	4.32703	10.3206	19.3775
FTSA_OCT	WP_053777263.1	aldehyde_dehydrogenase_CDS	ISGA_RS11185	ISGA_09195	1.265	0.495945	4.7812	4.828
FTSA_OCT	WP_053777277.1	chromosomal_replication_initiation_protein_DnaA_CDS	ISGA_RS11340	ISGA_09250	14.2196	8.63734	10.9771	30.7366
FTSA_OCT	WP_053777288.1	TetR/AcrR_family_transcriptional_regulator_CDS	ISGA_RS10845	ISGA_4835	15.1954	6.88185	30.2308	42.813
FTSA_OCT	WP_053777312.1	protein-tyrosine-phosphatase_CDS	ISGA_RS11590	ISGA_09330	7.67619	3.66709	9.11654	13.3221
FTSA_OCT	WP_053777376.1	hypothetical_protein_CDS	ISGA_RS12205	ISGA_09535	34.5474	13.6022	38.1862	63.2359
FTSA_OCT	WP_053777377.1	glycosyltransferase_family_1_protein_CDS	ISGA_RS12215	ISGA_3308	5.74337	0.872433	6.36437	11.3945
FTSA_OCT	WP_053777403.1	3'-5'_exoribonuclease_CDS	ISGA_RS12170	ISGA_3058	25.1126	16.2723	29.3861	59.3325
FTSA_OCT	WP_053777407.1	cytochrome_c_oxidase_subunit_II_CDS	ISGA_RS12340	ISGA_508	181.073	102.249	220.252	374.722
FTSA_OCT	WP_053777539.1	DUF3052_domain-containing_protein_CDS	ISGA_RS13465	ISGA_3716	693.987	304.42	399.961	918.441
FTSA_OCT	WP_053777546.1	hypothetical_protein_CDS	ISGA_RS13570	ISGA_2089	12.5743	5.83738	10.6646	25.8113
FTSA_OCT	WP_053777572.1	hypothetical_protein_CDS	ISGA_RS13855	ISGA_1470	10.7815	5.53806	16.7768	27.106
FTSA_OCT	WP_053777577.1	cold-shock_protein_CDS	ISGA_RS13920	ISGA_10125	177.91	80.407	210.266	396.985
FTSA_OCT	WP_053777598.1	type_I_glutamatenoneammonia_ligase_CDS	ISGA_RS13310	ISGA_3148	40.7228	22.1066	67.8051	100.462
FTSA_OCT	WP_053777615.1	deoxyguanosinetriphosphate_triphosphohydrolase_CDS	ISGA_RS13915	ISGA_3052	28.78	17.875	52.3456	73.8664
FTSA_OCT	WP_053777624.1	metal_ABC_transporter_substrate-binding_protein_CDS	ISGA_RS14180	ISGA_1530	2.09723	1.70777	2.29902	7.3286
FTSA_OCT	WP_053777633.1	rhomboid_family_intramembrane_serine_protease_CDS	ISGA_RS14300	ISGA_2745	18.2333	8.66603	18.1503	41.9321
FTSA_OCT	WP_053777634.1	peptidylprolyl_isomerase_CDS	ISGA_RS14305	ISGA_10235	98.2103	47.2865	83.5062	210.573
FTSA_OCT	WP_053777647.1	aldehyde_dehydrogenase_family_protein_CDS	ISGA_RS14375	ISGA_592	15.8708	4.76103	12.8586	27.5851
FTSA_OCT	WP_053777777.1	butyryl-CoA_dehydrogenase_CDS	ISGA_RS15310	ISGA_2660	26.0948	5.8194	22.1562	48.4349
FTSA_OCT	WP_053777836.1	response_regulator_CDS	ISGA_RS15925	ISGA_821	53.8413	14.1528	37.9842	42.0543
FTSA_OCT	WP_053777844.1	DUF402_domain-containing_protein_CDS	ISGA_RS16020	ISGA_10790	13.9892	6.88061	13.7573	22.4053
FTSA_OCT	WP_053777849.1	50S_ribosomal_protein_L20_CDS	ISGA_RS16080	ISGA_3327	785.909	548.771	953.21	1851.24
FTSA_OCT	WP_053777855.1	hypothetical_protein_CDS	ISGA_RS16150	ISGA_10835	795.811	483.082	847.525	1407.26
FTSA_OCT	WP_053777874.1	amino_acid_ABC_transporter_ATP-binding_protein_CDS	ISGA_RS15985	ISGA_1985	20.2871	8.37301	28.1093	45.294
FTSA_OCT	WP_053777876.1	phenylalaninenonetRNA_ligase_subunit_alpha_CDS	ISGA_RS16095	ISGA_4101	12.088	6.79578	19.4428	24.9392
FTSA_OCT	WP_053777884.1	amidohydrolase_CDS	ISGA_RS16260	ISGA_10860	11.1279	5.48548	17.8444	20.3757
FTSA_OCT	WP_053777893.1	gamma-glutamylcyclotransferase_CDS	ISGA_RS16255	ISGA_2189	59.2313	33.5123	76.0461	108.22
FTSA_OCT	WP_053777895.1	hypothetical_protein_CDS	ISGA_RS16315	ISGA_3987	15.1907	5.61141	11.0428	24.4826
FTSA_OCT	WP_053777960.1	hypothetical_protein_CDS	ISGA_RS16865	ISGA_1356	21.1011	11.3	24.1708	35.7422
FTSA_OCT	WP_053777964.1	rRNA_pseudouridine_synthase_CDS	ISGA_RS16930	ISGA_166	35.1004	12.646	43.8992	58.7036
FTSA_OCT	WP_053777991.1	hypothetical_protein_CDS	ISGA_RS17195	ISGA_11155	3.24196	1.65938	3.81395	9.23087
FTSA_OCT	WP_053778002.1	sn-glycerol-3-phosphate_ABC_transporter_ATP-binding_protein_UgpC_CDS	ISGA_RS17315	ISGA_11215	79.3685	16.055	61.3219	127.042
FTSA_OCT	WP_053778013.1	sulfurtransferase_CDS	ISGA_RS17480	ISGA_4546	88.061	54.9191	79.7315	177.997
FTSA_OCT	WP_053778042.1	phage_holin_family_protein_CDS	ISGA_RS17625	ISGA_1005	59.5088	33.1218	42.1028	116.712
FTSA_OCT	WP_053778045.1	hypothetical_protein_CDS	ISGA_RS17695	ISGA_11360	6.35074	1.68549	5.53424	14.0642
FTSA_OCT	WP_053778069.1	alpha/beta_hydrolase_CDS	ISGA_RS17680	ISGA_5653	17.2489	6.76205	17.7557	27.0122
FTSA_OCT	WP_053778070.1	hypothetical_protein_CDS	ISGA_RS17700	ISGA_4905	9.93858	2.43292	7.62527	13.5339
FTSA_OCT	WP_053778081.1	transcription_termination_factor_Rho_CDS	ISGA_RS17965	ISGA_11455	80.1826	62.819	184.688	186.125
FTSA_OCT	WP_053778103.1	fluoride_efflux_transporter_CrcB_CDS	ISGA_RS18150	ISGA_11520	38.6807	12.7375	38.1862	71.6268
FTSA_OCT	WP_053778104.1	fluoride_efflux_transporter_CrcB_CDS	ISGA_RS18155	ISGA_11525	89.2297	34.3223	65.5295	167.348
FTSA_OCT	WP_053778106.1	hypothetical_protein_CDS	ISGA_RS18185	ISGA_2041	2.59675	0.886089	4.92178	8.21527
FTSA_OCT	WP_053778110.1	ABC_transporter_ATP-binding_protein_CDS	ISGA_RS18225	ISGA_1518	49.71	15.7718	44.1383	107.695
FTSA_OCT	WP_053778122.1	hydroxylase_CDS	ISGA_RS18330	ISGA_2510	43.2791	20.4946	41.3901	64.1294
FTSA_OCT	WP_053778131.1	cysteine_hydrolase_CDS	ISGA_RS18415	ISGA_1538	29.7544	10.7635	30.1795	64.3474
FTSA_OCT	WP_053778133.1	MFS_transporter_CDS	ISGA_RS18445	ISGA_11590	3.22207	1.25217	8.47023	8.83443
FTSA_OCT	WP_053778144.1	hypothetical_protein_CDS	ISGA_RS18460	ISGA_11595	132.102	41.5671	103.182	151.071
FTSA_OCT	WP_053778147.1	NAD-dependent_succinate-semialdehyde_dehydrogenase_CDS	ISGA_RS18505	ISGA_2855	2.42234	0.895457	4.97118	6.82051
FTSA_OCT	WP_053778155.1	nitroreductase_CDS	ISGA_RS18585	ISGA_276	9.54686	6.47916	8.73542	24.1625
FTSA_OCT	WP_053778206.1	methylmalonate-semialdehyde_dehydrogenase_(CoA_acylating)_CDS	ISGA_RS19075	ISGA_11740	6.78443	1.9622	6.97262	7.97111
FTSA_OCT	WP_053778236.1	TDT_family_transporter_CDS	ISGA_RS19335	ISGA_11810	0.775479	0.510333	1.8246	3.89033
FTSA_OCT	WP_053778240.1	hypothetical_protein_CDS	ISGA_RS19385	ISGA_317	6.54377	3.72156	8.55368	12.4214
FTSA_OCT	WP_053778246.1	acyl-CoA_dehydrogenase_CDS	ISGA_RS19465	ISGA_11860	1.48507	0.416259	2.62062	3.72506
FTSA_OCT	WP_053778247.1	enoyl-CoA_hydratase_CDS	ISGA_RS19470	ISGA_1754	10.2812	2.43073	7.94827	18.8189
FTSA_OCT	WP_053778301.1	hypothetical_protein_CDS	ISGA_RS20005	ISGA_5708	6.46816	3.79604	6.41417	19.4775
FTSA_OCT	WP_053778325.1	class_II_fructose-bisphosphate_aldolase_CDS	ISGA_RS20010	ISGA_3889	138.799	47.3905	95.3199	198.248
FTSA_OCT	WP_053778330.1	FAA_hydrolase_family_protein_CDS	ISGA_RS20140	ISGA_1899	35.1797	22.3737	45.8962	69.3603
FTSA_OCT	WP_053778332.1	acetolactate_synthase_small_subunit_CDS	ISGA_RS20195	ISGA_292	94.1578	23.0752	125.318	217.484
FTSA_OCT	WP_053778338.1	6-phosphofructokinase_CDS	ISGA_RS20250	ISGA_2876	30.3119	8.15912	21.0364	35.5106
FTSA_OCT	WP_053778340.1	Asp-tRNA(Asn)/Glu-tRNA(Gln)_amidotransferase_subunit_GatA_CDS	ISGA_RS20275	ISGA_4745	15.8357	8.79099	23.4493	32.3775
FTSA_OCT	WP_053778341.1	Asp-tRNA(Asn)/Glu-tRNA(Gln)_amidotransferase_subunit_GatC_CDS	ISGA_RS20280	ISGA_12175	78.3051	35.0701	80.03	206.237
FTSA_OCT	WP_053778393.1	FAD-dependent_oxidoreductase_CDS	ISGA_RS20735	ISGA_4458	52.6629	28.5278	84.0333	115.147
FTSA_OCT	WP_053778400.1	GntR_family_transcriptional_regulator_CDS	ISGA_RS20835	ISGA_3646	46.2688	11.7684	48.654	59.9931
FTSA_OCT	WP_053778404.1	AraC_family_transcriptional_regulator_CDS	ISGA_RS20590	ISGA_2835	12.2272	2.76903	10.0899	25.0465
FTSA_OCT	WP_053778423.1	DUF501_domain-containing_protein_CDS	ISGA_RS20985	ISGA_5518	16.8869	9.9892	34.6174	42.0361
FTSA_OCT	WP_053778424.1	septum_formation_initiator_family_protein_CDS	ISGA_RS20990	ISGA_5517	37.7507	20.8587	44.5971	79.6041
FTSA_OCT	WP_053778427.1	deferrochelatase/peroxidase_EfeB_CDS	ISGA_RS21015	ISGA_3380	1.02307	0.412577	0.802385	3.97228
FTSA_OCT	WP_053778434.1	glycine/betaine_ABC_transporter_substrate-binding_protein_CDS	ISGA_RS21090	ISGA_859	17.0401	4.43941	18.2428	32.4287
FTSA_OCT	WP_053778456.1	MaoC_family_dehydratase_CDS	ISGA_RS21225	ISGA_260	12.8668	3.36774	9.11654	12.4894
FTSA_OCT	WP_053778474.1	peptide_chain_release_factor_3_CDS	ISGA_RS21390	ISGA_2846	12.2082	5.09697	12.954	22.901
FTSA_OCT	WP_053778476.1	ABC_transporter_ATP-binding_protein_CDS	ISGA_RS21415	ISGA_12475	5.43086	2.25386	4.5636	9.85116
FTSA_OCT	WP_053778488.1	hypothetical_protein_CDS	ISGA_RS21545	ISGA_3679	40.8747	11.3398	15.1533	42.5433
FTSA_OCT	WP_053778494.1	PhzF_family_phenazine_biosynthesis_protein_CDS	ISGA_RS21445	ISGA_12490	3.99745	2.29161	6.58384	10.4714
FTSA_OCT	WP_053778514.1	elongation_factor_G_CDS	ISGA_RS21735	ISGA_1574	183.954	62.1085	352.313	371.379
FTSA_OCT	WP_053778519.1	hypothetical_protein_CDS	ISGA_RS21810	ISGA_12595	4.10013	1.2242	5.35947	9.08003
FTSA_OCT	WP_053778520.1	NAD(P)/FAD-dependent_oxidoreductase_CDS	ISGA_RS21815	ISGA_12600	14.0256	7.07641	9.07513	21.9644
FTSA_OCT	WP_053778563.1	hypothetical_protein_CDS	ISGA_RS22130	ISGA_12695	19.2662	9.18245	17.656	37.9625
FTSA_OCT	WP_053778595.1	HNH_endonuclease_CDS	ISGA_RS22480	ISGA_12820	2.13127	1.00887	2.81141	6.6437
FTSA_OCT	WP_053778599.1	MFS_transporter_CDS	ISGA_RS22550	ISGA_2617	33.0082	15.2631	29.6082	49.4107
FTSA_OCT	WP_053778611.1	Fe-S_cluster_assembly_protein_HesB_CDS	ISGA_RS22540	ISGA_2615	37.4383	16.4181	50.5771	75.5187
FTSA_OCT	WP_053778632.1	arabinosyltransferase_CDS	ISGA_RS22740	ISGA_1801	2.65749	1.00398	2.71696	6.00531
FTSA_OCT	WP_053778642.1	SAM-dependent_methyltransferase_CDS	ISGA_RS22830	ISGA_13015	30.2253	9.55147	26.2305	50.1397
FTSA_OCT	WP_053778644.1	NUDIX_hydrolase_CDS	ISGA_RS22845	ISGA_2759	16.6413	6.95267	22.6212	35.9976
FTSA_OCT	WP_053778649.1	ABC_transporter_substrate-binding_protein_CDS	ISGA_RS22880	ISGA_5255	5.2659	4.04299	6.04979	14.2908
FTSA_OCT	WP_053778669.1	TIGR00730_family_Rossman_fold_protein_CDS	ISGA_RS23040	ISGA_13130	32.5709	12.846	51.1774	58.4385
FTSA_OCT	WP_053778699.1	glycosyltransferase_family_2_protein_CDS	ISGA_RS23240	ISGA_3043	14.5225	4.60274	24.4392	26.015
FTSA_OCT	WP_053778702.1	NAD(P)H-quinone_oxidoreductase_CDS	ISGA_RS23270	ISGA_2819	11.1775	5.62959	13.8859	18.077
FTSA_OCT	WP_053778741.1	UMP_kinase_CDS	ISGA_RS23585	ISGA_2132	53.648	19.581	99.9358	121.945
FTSA_OCT	WP_053778742.1	elongation_factor_Ts_CDS	ISGA_RS23590	ISGA_13335	147.363	70.6679	324.915	352.197
FTSA_OCT	WP_053778750.1	hypothetical_protein_CDS	ISGA_RS23665	ISGA_13365	5.40988	1.93832	5.72793	8.47199
FTSA_OCT	WP_053778784.1	hypothetical_protein_CDS	ISGA_RS23980	ISGA_13445	0.360593	0	0.848428	2.05344
FTSA_OCT	WP_053778790.1	acyl-CoA_dehydrogenase_CDS	ISGA_RS24045	ISGA_1557	3.86183	1.09057	6.73645	11.9437
FTSA_OCT	WP_053778794.1	hypothetical_protein_CDS	ISGA_RS24110	ISGA_4581	1814.41	812.799	1454.9	2686.42
FTSA_OCT	WP_053778819.1	TetR/AcrR_family_transcriptional_regulator_CDS	ISGA_RS24055	ISGA_1553	7.38729	3.66657	12.2898	19.9716
FTSA_OCT	WP_053778830.1	glycoside_hydrolase_family_1_protein_CDS	ISGA_RS24350	ISGA_5439	2.92737	1.1458	2.46472	6.53735
FTSA_OCT	WP_053778833.1	alpha/beta_hydrolase_CDS	ISGA_RS24395	ISGA_13625	10.3493	4.04519	18.8164	25.1816
FTSA_OCT	WP_053778849.1	14-dihydroxy-2-naphthoyl-CoA_synthase_CDS	ISGA_RS24550		12.9655	7.0102	10.3119	23.9179
FTSA_OCT	WP_053778880.1	sugar_transferase_CDS	ISGA_RS24670	ISGA_3914	119.416	60.2927	86.2865	180.453
FTSA_OCT	WP_053778883.1	hypothetical_protein_CDS	ISGA_RS24765	ISGA_737	6.01093	2.15367	10.2536	14.5477
FTSA_OCT	WP_053778892.1	RNA-binding_S4_domain-containing_protein_CDS	ISGA_RS24880	ISGA_583	120.949	49.2729	78.4035	154.619
FTSA_OCT	WP_082365639.1	hypothetical_protein_CDS	ISGA_RS00005	ISGA_05800	150.869	31.8679	78.7356	322.998
FTSA_OCT	WP_082365639.1	hypothetical_protein_CDS	ISGA_RS23120	ISGA_13175	150.869	31.8679	78.7356	322.998
FTSA_OCT	WP_082365639.1	hypothetical_protein_CDS	ISGA_RS23975	ISGA_13440	150.869	31.8679	78.7356	322.998
FTSA_OCT	WP_082365639.1	hypothetical_protein_CDS	ISGA_RS14330	ISGA_10250	150.869	31.8679	78.7356	322.998
FTSA_OCT	WP_082365639.1	hypothetical_protein_CDS	ISGA_RS00005	ISGA_05800	135.714	48.5297	136.974	262.869
FTSA_OCT	WP_082365639.1	hypothetical_protein_CDS	ISGA_RS23120	ISGA_13175	135.714	48.5297	136.974	262.869
FTSA_OCT	WP_082365639.1	hypothetical_protein_CDS	ISGA_RS23975	ISGA_13440	135.714	48.5297	136.974	262.869
FTSA_OCT	WP_082365639.1	hypothetical_protein_CDS	ISGA_RS14330	ISGA_10250	135.714	48.5297	136.974	262.869
FTSA_OCT	WP_082365661.1	MFS_transporter_CDS	ISGA_RS00975	ISGA_06125	8.61678	5.26686	16.075	18.0238
FTSA_OCT	WP_082365662.1	DDE_transposase_CDS	ISGA_RS24960	ISGA_06130	18.4264	12.6536	39.6906	40.5162
FTSA_OCT	WP_082365663.1	diguanylate_cyclase_CDS	ISGA_RS01015	ISGA_3228	3.90888	1.55258	3.20058	10.7736
FTSA_OCT	WP_082365665.1	hypothetical_protein_CDS	ISGA_RS01265	ISGA_06215	28.2414	12.6343	26.7088	37.8041
FTSA_OCT	WP_082365679.1	alpha/beta_hydrolase_CDS	ISGA_RS01990	ISGA_3572	7.66896	3.1646	5.87481	12.1875
FTSA_OCT	WP_082365720.1	PE-PPE_domain-containing_protein_CDS	ISGA_RS03025	ISGA_06710	1.43759	0.542187	3.47148	5.38588
FTSA_OCT	WP_082365725.1	alpha/beta_hydrolase_CDS	ISGA_RS03700	ISGA_4186	43.4482	23.2195	50.9813	76.0554
FTSA_OCT	WP_082365739.1	bifunctional_riboflavin_kinase/FAD_synthetase_CDS	ISGA_RS03855	ISGA_1699	39.3283	17.5793	26.0385	53.1777
FTSA_OCT	WP_082365751.1	D-hexose-6-phosphate_mutarotase_CDS	ISGA_RS05330	ISGA_4663	6.06023	2.52973	5.24816	10.3959
FTSA_OCT	WP_082365787.1	thioesterase_family_protein_CDS	ISGA_RS06895	ISGA_07905	6.69541	4.05759	6.61643	16.1662
FTSA_OCT	WP_082365791.1	peptidylprolyl_isomerase_CDS	ISGA_RS07135	ISGA_1089	6.2001	5.22693	15.4461	18.692
FTSA_OCT	WP_082365813.1	molybdenum_cofactor_biosynthesis_protein_CDS	ISGA_RS07775	ISGA_08160	87.8127	31.9843	80.4309	144.66
FTSA_OCT	WP_082365820.1	hypothetical_protein_CDS	ISGA_RS25115	none	276.052	205.71	286.55	624.181
FTSA_OCT	WP_082365840.1	pseudouridine_synthase_CDS	ISGA_RS09390	ISGA_08615	8.27395	2.85674	4.4349	12.2671
FTSA_OCT	WP_082365875.1	50S_ribosomal_protein_L34_CDS	ISGA_RS25230	none	12415.4	7232.04	13565.3	23603.4
FTSA_OCT	WP_082365882.1	FadR_family_transcriptional_regulator_CDS	ISGA_RS11785	ISGA_09405	39.4194	25.7147	88.5057	111.699
FTSA_OCT	WP_082365905.1	NADP-dependent_malic_enzyme_CDS	ISGA_RS12640	ISGA_2887	31.6579	13.076	15.5574	40.2206
FTSA_OCT	WP_082365931.1	ACP_S-malonyltransferase_CDS	ISGA_RS13485	ISGA_5614	65.517	58.6217	146.997	171.356
FTSA_OCT	WP_082365950.1	IclR_family_transcriptional_regulator_CDS	ISGA_RS15025	ISGA_10440	8.42188	4.13109	11.4903	24.1462
FTSA_OCT	WP_082365979.1	divalent_metal_cation_transporter_MntH_CDS	ISGA_RS16185	ISGA_1681	5.60689	2.69922	11.0173	14.7564
FTSA_OCT	WP_082365982.1	hypothetical_protein_CDS	ISGA_RS25385	none	12.8395	10.1408	19.7154	36.8318
FTSA_OCT	WP_082366003.1	sugar_ABC_transporter_permease_CDS	ISGA_RS17325	ISGA_2450	65.8019	12.2386	39.7449	91.4338
FTSA_OCT	WP_082366027.1	universal_stress_protein_CDS	ISGA_RS18145	ISGA_11515	9.65007	3.19311	8.48583	12.767
FTSA_OCT	WP_082366054.1	hypothetical_protein_CDS	ISGA_RS19895	ISGA_5395	2.84731	1.13676	2.61274	5.99931
FTSA_OCT	WP_082366085.1	16S_rRNA_(adenine(1518)-N(6)/adenine(1519)-N(6))-_dimethyltransferase_RsmA_CDS	ISGA_RS21430	ISGA_12485	33.1242	14.0476	38.8046	67.4833
FTSA_OCT	WP_082366089.1	NAD(P)-dependent_oxidoreductase_CDS	ISGA_RS21790	ISGA_3995	6.91908	3.37512	6.33706	11.8998
FTSA_OCT	WP_082366090.1	DUF1059_domain-containing_protein_CDS	ISGA_RS25550	none	338.561	244.808	385.65	872.179
FTSA_OCT	WP_082366092.1	acyltransferase_CDS	ISGA_RS22020	ISGA_12665	20.3281	6.72678	15.7502	32.8299
FTSA_OCT	WP_082366122.1	MarR_family_transcriptional_regulator_CDS	ISGA_RS23265	ISGA_2818	31.4644	13.1768	59.4008	74.0082
FTSA_OCT	WP_082366124.1	AI-2E_family_transporter_CDS	ISGA_RS23310	ISGA_2081	6.55053	3.20273	4.48573	11.7847
FTSA_OCT	WP_082366144.1	cyclic_pyranopterin_monophosphate_synthase_MoaC_CDS	ISGA_RS24145	ISGA_4772	191.094	90.7389	143.149	357.838
FTAB	WP_020790249.1	NarK/NasA_family_nitrate_transporter_CDS	ISGA_RS18300	ISGA_2238	0.719664	1.37181	10.3932	4.45151
FTAB	WP_020791362.1	2Fe-2S_iron-sulfur_cluster_binding_domain_protein_CDS	ISGA_RS07335	ISGA_1412	0	1.24773	3.82372	2.31363
FTAB	WP_020791757.1	esterase_family_protein_CDS	ISGA_RS24685	ISGA_13740	4.89403	6.28278	3.39226	17.475
FTAB	WP_020793647.1	30S_ribosomal_protein_S18_CDS	ISGA_RS07560	ISGA_5502	0	6.80055	39.6774	8.73007
FTAB	WP_020793814.1	hypothetical_protein_CDS	ISGA_RS06020	ISGA_5576	12.4405	126.442	18.8169	65.7835
FTAB	WP_053776232.1	hypothetical_protein_CDS	ISGA_RS02310	ISGA_1724	2.96617	3.50226	11.6978	11.3248
FTAB	WP_053776343.1	DUF2613_domain-containing_protein_CDS	ISGA_RS03475	ISGA_06870	314.47	396.593	106.791	913.856
FTAB	WP_053776430.1	hydrogen_peroxide-inducible_genes_activator_CDS	ISGA_RS04180	ISGA_07110	10.8198	24.9097	72.4641	37.6673
FTAB	WP_053776752.1	isochorismatase_CDS	ISGA_RS06765	ISGA_4407	2.71951	4.8719	0	15.4866
FTAB	WP_053777168.1	hypothetical_protein_CDS	ISGA_RS10290	ISGA_08890	0	1.76072	0	4.89729
FTAB	WP_053778186.1	hypothetical_protein_CDS	ISGA_RS18885	ISGA_11685	0	1.31597	0	3.66027
FTAB	WP_082365666.1	XRE_family_transcriptional_regulator_CDS	ISGA_RS24965	none	0	0.884699	4.57516	2.46071
FTAB	WP_082366125.1	hypothetical_protein_CDS	ISGA_RS23340	ISGA_13260	5.30545	6.9493	6.19236	19.3883
FTSA	WP_004022110.1	cold-shock_protein_CDS	ISGA_RS12795	ISGA_4387	27254.2	4446.11	4864.79	24626.1
FTSA	WP_005170487.1	translation_initiation_factor_IF-1_CDS	ISGA_RS17630	ISGA_11350	9841.26	4087.12	17876	15511.1
FTSA	WP_006332376.1	30S_ribosomal_protein_S19_CDS	ISGA_RS16565	ISGA_1746	2055.37	535.259	7665.78	4588.76
FTSA	WP_020789454.1	type_I-U_CRISPR-associated_helicase/endonucleaseCas3_CDS	ISGA_RS12320	ISGA_515	22.262	8.37148	10.4541	36.124
FTSA	WP_020789457.1	hypothetical_protein_CDS	ISGA_RS12315	ISGA_09565	12.167	3.94344	5.29952	19.6591
FTSA	WP_020789475.1	site-specific_integrase_CDS	ISGA_RS23425	ISGA_404	19.4883	7.57839	37.7024	35.1311
FTSA	WP_020789548.1	serine_hydrolase_CDS	ISGA_RS00435	ISGA_157	67.2812	6.1164	2.7391	192.448
FTSA	WP_020789573.1	30S_ribosomal_protein_S5_CDS	ISGA_RS17555	ISGA_1846	198.793	60.7946	526.438	497.284
FTSA	WP_020789575.1	type_I_methionyl_aminopeptidase_CDS	ISGA_RS17580	ISGA_1852	18.506	5.74989	57.5228	38.8878
FTSA	WP_020789576.1	50S_ribosomal_protein_L30_CDS	ISGA_RS17560	ISGA_1847	4035.79	905.763	9982.53	8820.36
FTSA	WP_020789578.1	50S_ribosomal_protein_L15_CDS	ISGA_RS17565	ISGA_1848	454.431	110.069	1283.42	1194.26
FTSA	WP_020789626.1	NUDIX_domain-containing_protein_CDS	ISGA_RS00405	ISGA_688	19.4756	13.2913	50.915	48.1713
FTSA	WP_020789630.1	DUF503_domain-containing_protein_CDS	ISGA_RS00370	ISGA_698	355.452	212.1	691.834	674.721
FTSA	WP_020789655.1	DUF2236_domain-containing_protein_CDS	ISGA_RS03910	ISGA_1639	2.97195	0.855665	10.0519	9.12318
FTSA	WP_020789694.1	long-chain_fatty_acidnoneCoA_ligase_CDS	ISGA_RS08415	ISGA_490	3.35364	1.26548	0.835144	5.50627
FTSA	WP_020789717.1	mce_related_family_protein_CDS	ISGA_RS19240	ISGA_429	10.2187	2.15369	4.34899	23.7045
FTSA	WP_020789718.1	MCE_family_protein_CDS	ISGA_RS19215	ISGA_435	27.1745	9.33146	9.89605	36.9509
FTSA	WP_020789720.1	MCE_family_protein_CDS	ISGA_RS19235	ISGA_430	13.8447	2.93775	4.74477	38.5367
FTSA	WP_020789724.1	hypothetical_protein_CDS	ISGA_RS19210	ISGA_436	9.23842	4.89905	4.99359	24.1718
FTSA	WP_020789829.1	pyruvate_phosphate_dikinase_CDS	ISGA_RS11175		3.33522	1.156	6.42617	6.35586
FTSA	WP_020789885.1	hypothetical_protein_CDS	ISGA_RS00090	ISGA_1952	8.88605	2.72897	20.9077	10.1205
FTSA	WP_020789921.1	elongation_factor_Tu_CDS	ISGA_RS21740	ISGA_1575	485.339	146.512	1524	755.955
FTSA	WP_020789960.1	ribosome_recycling_factor_CDS	ISGA_RS23580	ISGA_2131	66.0742	23.0125	149.038	117.546
FTSA	WP_020789979.1	precorrin-6A_synthase_(deacetylating)_CDS	ISGA_RS08150	ISGA_3099	2.78404	1.6517	2.0098	7.92701
FTSA	WP_020790008.1	hypothetical_protein_CDS	ISGA_RS12705	ISGA_1052	21.2492	2.33064	30.3551	17.2866
FTSA	WP_020790019.1	PadR_family_transcriptional_regulator_CDS	ISGA_RS01550	ISGA_3738	4.49931	2.46745	3.27671	11.5908
FTSA	WP_020790057.1	DUF937_domain-containing_protein_CDS	ISGA_RS24905	ISGA_1910	8.21144	2.02732	2.95489	15.6787
FTSA	WP_020790063.1	oligoribonuclease_CDS	ISGA_RS01530	ISGA_3616	45.1286	22.6729	28.0685	84.5224
FTSA	WP_020790076.1	(d)CMP_kinase_CDS	ISGA_RS16935	ISGA_167	46.04	18.562	104.902	72.4501
FTSA	WP_020790088.1	hypothetical_protein_CDS	ISGA_RS16965	ISGA_172	172.689	70.9905	99.1791	298.117
FTSA	WP_020790172.1	glycine_cleavage_system_protein_H_CDS	ISGA_RS00330	ISGA_485	146.691	56.8716	60.7063	204.987
FTSA	WP_020790188.1	ferrochelatase_CDS	ISGA_RS10495	ISGA_2053	49.5168	19.8266	102.464	65.671
FTSA	WP_020790247.1	LLM_class_F420-dependent_oxidoreductase_CDS	ISGA_RS24565	ISGA_2199	13.7852	8.12248	5.56294	27.8405
FTSA	WP_020790278.1	mycofactocin_radical_SAM_maturase_CDS	ISGA_RS16715	ISGA_2239	130.8	14.7572	23.8711	266.844
FTSA	WP_020790392.1	ribonuclease_P_protein_component_CDS	ISGA_RS11335	ISGA_4113	136.101	85.8884	334.52	262.672
FTSA	WP_020790393.1	membrane_protein_insertion_efficiency_factor_YidD_CDS	ISGA_RS25225	none	34.6826	16.5383	65.5618	63.3026
FTSA	WP_020790407.1	hypothetical_protein_CDS	ISGA_RS14535	ISGA_1875	299.622	108.273	430.572	372.686
FTSA	WP_020790427.1	snoaL-like_polyketide_cyclase_family_protein_CDS	ISGA_RS07250	ISGA_711	1.02073	0.365721	3.60248	2.90634
FTSA	WP_020790487.1	DUF2029_domain-containing_protein_CDS	ISGA_RS04360	ISGA_2719	7.6614	3.87344	4.7089	18.3419
FTSA	WP_020790565.1	Asp23/Gls24_family_envelope_stress_response_protein_CDS	ISGA_RS09340	ISGA_897	28.8076	10.0377	63.8029	30.4222
FTSA	WP_020790621.1	PadR_family_transcriptional_regulator_CDS	ISGA_RS10675	ISGA_136	168.247	58.0804	318.776	249.346
FTSA	WP_020790655.1	tRNA_pseudouridine(38-40)_synthase_TruA_CDS	ISGA_RS17665	ISGA_1014	8.24364	4.06124	34.2464	16.1371
FTSA	WP_020790661.1	DNA-directed_RNA_polymerase_subunit_alpha_CDS	ISGA_RS17655	ISGA_1012	375.26	132.748	1158.08	652.125
FTSA	WP_020790662.1	30S_ribosomal_protein_S4_CDS	ISGA_RS17650	ISGA_1011	405.06	150.039	800.414	739.374
FTSA	WP_020790675.1	TetR/AcrR_family_transcriptional_regulator_CDS	ISGA_RS06440	ISGA_2213	2.1453	1.09806	1.09731	6.90507
FTSA	WP_020790731.1	dTDP-glucose_46-dehydratase_CDS	ISGA_RS12605		12.022	7.55989	4.95007	30.5627
FTSA	WP_020790868.1	ADP-forming_succinatenoneCoA_ligase_subunit_beta_CDS	ISGA_RS08080	ISGA_1483	175.316	52.0577	409.115	176.359
FTSA	WP_020791000.1	hypothetical_protein_CDS	ISGA_RS16870	ISGA_1355	321.593	114.171	429.286	348.388
FTSA	WP_020791008.1	ectC_CDS	ISGA_RS23785	ISGA_2045	17.7884	1.68958	59.5447	48.5606
FTSA	WP_020791044.1	alpha/beta_hydrolase_CDS	ISGA_RS20135	ISGA_1898	31.7901	14.4732	71.1891	45.8933
FTSA	WP_020791084.1	rpsN_CDS	ISGA_RS16365	ISGA_1162	7596.76	3868.8	21553.3	16078.5
FTSA	WP_020791133.1	hypothetical_protein_CDS	ISGA_RS14390	ISGA_2675	97.686	55.7379	71.5902	227.986
FTSA	WP_020791202.1	fructose-bisphosphatase_class_II_CDS	ISGA_RS14745	ISGA_1807	64.4841	23.3755	208.925	143.396
FTSA	WP_020791213.1	Ppx/GppA_family_phosphatase_CDS	ISGA_RS20980	ISGA_1297	9.39249	4.57184	25.1867	18.2222
FTSA	WP_020791216.1	metal-dependent_transcriptional_regulator_CDS	ISGA_RS03850	ISGA_1700	19.3112	10.4452	9.82853	32.3671
FTSA	WP_020791219.1	30S_ribosomal_protein_S15_CDS	ISGA_RS03860	ISGA_1698	1578.73	773.149	4390.95	3863.1
FTSA	WP_020791307.1	hypothetical_protein_CDS	ISGA_RS17210	ISGA_339	5.87289	1.002	28.212	6.96747
FTSA	WP_020791386.1	ABC_transporter_family_protein_CDS	ISGA_RS21080	ISGA_857	17.2987	5.47173	16.7303	49.2547
FTSA	WP_020791399.1	1-pyrroline-5-carboxylate_dehydrogenase_CDS	ISGA_RS08255	ISGA_3101	241.337	28.3376	204.762	83.9531
FTSA	WP_020791418.1	DUF4190_domain-containing_protein_CDS	ISGA_RS07850	none	14.8025	8.426	9.60513	37.6113
FTSA	WP_020791441.1	phosphotransferase_enzyme_family_protein_CDS	ISGA_RS10405	ISGA_3625	1.06516	0.573892	0.857377	4.30982
FTSA	WP_020791467.1	decaprenylphospho-beta-D-erythro-pentofuranosid-2-ulose_2-reductase_CDS	ISGA_RS23170	ISGA_453	16.5777	9.81305	45.1089	39.0946
FTSA	WP_020791558.1	50S_ribosomal_protein_L2_CDS	ISGA_RS16570	ISGA_1747	221.805	66.3719	791.845	558.46
FTSA	WP_020791561.1	50S_ribosomal_protein_L22_CDS	ISGA_RS16560	ISGA_1745	520.151	136.81	2214.57	1128.46
FTSA	WP_020791613.1	bacterioferritin_CDS	ISGA_RS15215	ISGA_2496	570.983	157.8	177.719	522.943
FTSA	WP_020791622.1	amino_acid_ABC_transporter_ATP-binding_protein_CDS	ISGA_RS04080	ISGA_790	18.859	15.3147	10.6666	45.6085
FTSA	WP_020791717.1	hypothetical_protein_CDS	ISGA_RS03555	ISGA_964	99.4947	29.321	28.3755	188.861
FTSA	WP_020791724.1	hypothetical_protein_CDS	ISGA_RS21550	ISGA_3680	8.09643	3.59157	2.71316	12.5045
FTSA	WP_020791827.1	PhoH_family_protein_CDS	ISGA_RS14620	ISGA_1740	25.0016	10.6224	87.663	66.0528
FTSA	WP_020791898.1	long-chain-fatty-acidnoneAMP_ligase_FadD32_CDS	ISGA_RS06095	ISGA_2367	22.4236	14.116	61.0611	46.1551
FTSA	WP_020791918.1	pyruvate_ferredoxin/flavodoxin_oxidoreductase_family_protein_CDS	ISGA_RS07975	ISGA_2250	8.50407	2.43614	2.49242	18.1252
FTSA	WP_020791928.1	acyl-CoA_thioesterase_II_CDS	ISGA_RS04500	ISGA_3350	107.394	63.6876	24.1342	212.448
FTSA	WP_020792021.1	NADH-quinone_oxidoreductase_B_subunit_CDS	ISGA_RS09210		4.0309	1.14019	0.998333	7.85283
FTSA	WP_020792048.1	hypothetical_protein_CDS	ISGA_RS15350	ISGA_3465	42.175	21.8132	116.897	64.1294
FTSA	WP_020792064.1	allantoinase_PuuE_CDS	ISGA_RS03640	ISGA_3764	9.44513	3.35915	5.79054	19.6964
FTSA	WP_020792123.1	putative_bacterioferritin_BfrB_CDS	ISGA_RS22235	ISGA_4397	636.711	325.389	1470.82	1238.26
FTSA	WP_020792142.1	integral_membrane_-like_protein_CDS	ISGA_RS01995	ISGA_3571	42.313	14.6363	10.38	76.2846
FTSA	WP_020792151.1	putative_membrane_protein_CDS	ISGA_RS16200	ISGA_1678	17.5609	8.95947	41.1852	33.8718
FTSA	WP_020792178.1	DUF779_domain-containing_protein_CDS	ISGA_RS08665	ISGA_3651	1655.99	371.145	271.912	2646.24
FTSA	WP_020792232.1	NAD-dependent_succinate-semialdehyde_dehydrogenase_CDS	ISGA_RS08965	ISGA_707	31.2896	15.7161	129.32	58.1326
FTSA	WP_020792236.1	hypothetical_protein_CDS	ISGA_RS09000	ISGA_4751	18.2906	12.5266	6.9705	41.0763
FTSA	WP_020792259.1	D-galactonate_dehydratase_family_protein_CDS	ISGA_RS08370	ISGA_2474	20.3372	3.36727	6.71795	50.9651
FTSA	WP_020792321.1	SRPBCC_family_protein_CDS	ISGA_RS09385	ISGA_2590	30.7687	16.7872	15.1154	77.4995
FTSA	WP_020792407.1	stearoyl-CoA_9-desaturase_CDS	ISGA_RS17815	ISGA_1710	628.06	342.999	2064.95	1265.54
FTSA	WP_020792535.1	50S_ribosomal_protein_L1_CDS	ISGA_RS24415	ISGA_3066	457.829	175.904	1684.36	1046.85
FTSA	WP_020792573.1	iron-containing_alcohol_dehydrogenase_family_protein_CDS	ISGA_RS18120	ISGA_2173	42.3604	13.7929	16.8116	98.2344
FTSA	WP_020793040.1	single-stranded_DNA-binding_protein_CDS	ISGA_RS10640	ISGA_2520	521.443	237.243	1208.96	932.168
FTSA	WP_020793107.1	isoprenyl_transferase_CDS	ISGA_RS13950	ISGA_3514	47.664	25.5625	117.305	75.721
FTSA	WP_020793167.1	LuxR_family_transcriptional_regulator_CDS	ISGA_RS08505	ISGA_4786	5.82116	1.52216	1.04212	13.512
FTSA	WP_020793327.1	F0F1_ATP_synthase_subunit_alpha_CDS	ISGA_RS18045	ISGA_1599	104.67	29.6166	261.936	252.285
FTSA	WP_020793328.1	ATP_synthase_F1_subunit_epsilon_CDS	ISGA_RS18060	ISGA_1602	584.268	249.59	2074.5	1282.7
FTSA	WP_020793331.1	F0F1_ATP_synthase_subunit_beta_CDS	ISGA_RS18055	ISGA_1601	144.119	51.5593	484.711	251.079
FTSA	WP_020793332.1	F0F1_ATP_synthase_subunit_gamma_CDS	ISGA_RS18050	ISGA_1600	196.732	75.6787	696.373	332.316
FTSA	WP_020793368.1	50S_ribosomal_protein_L16_CDS	ISGA_RS16550	ISGA_4557	495.971	163.768	2956.02	1311.51
FTSA	WP_020793370.1	ABC_transporter_ATP-binding_protein_CDS	ISGA_RS15090	ISGA_2959	8.22912	4.21204	20.0792	14.3189
FTSA	WP_020793436.1	DUF3618_domain-containing_protein_CDS	ISGA_RS01260	ISGA_3918	915.753	780.786	5613.11	2220.89
FTSA	WP_020793481.1	phosphoribosyltransferase_CDS	ISGA_RS04920	ISGA_2554	12.4553	10.3034	7.25243	33.3148
FTSA	WP_020793505.1	putative_isochorismatase_hydrolase_CDS	ISGA_RS21930	ISGA_3033	7.10048	2.37963	20.3859	19.9766
FTSA	WP_020793641.1	tRNA_pseudouridine(55)_synthase_TruB_CDS	ISGA_RS03845	ISGA_4128	8.83049	2.25992	17.6947	15.0583
FTSA	WP_020793710.1	hypothetical_protein_CDS	ISGA_RS01915	ISGA_3755	21.5327	11.0214	8.44392	40.8734
FTSA	WP_020793754.1	hypothetical_protein_CDS	ISGA_RS21795	ISGA_3996	3.74142	2.22557	13.5615	8.92546
FTSA	WP_020793912.1	AMP-binding_enzyme_family_protein_CDS	ISGA_RS08495	ISGA_4084	117.684	5.47484	35.193	238.58
FTSA	WP_020793931.1	hypothetical_protein_CDS	ISGA_RS09960	ISGA_4537	18.033	4.18431	33.9433	21.2228
FTSA	WP_020794038.1	hypothetical_protein_CDS	ISGA_RS10770	ISGA_4858	368.369	274.718	182.99	969.722
FTSA	WP_020794089.1	ykud_domain_protein_CDS	ISGA_RS01515	ISGA_3897	77.4857	59.6287	65.7388	191.636
FTSA	WP_020794469.1	siderophore-interacting_protein_CDS	ISGA_RS23610	ISGA_4634	14.0921	6.61865	8.25816	28.7033
FTSA	WP_020794703.1	pyridoxamine_5'-phosphate_oxidase_family_protein_CDS	ISGA_RS16220	ISGA_5292	1117.98	233.171	371.328	1174.92
FTSA	WP_053775995.1	GNAT_family_N-acetyltransferase_CDS	ISGA_RS00075	ISGA_4312	3.17131	1.65505	1.902	7.79034
FTSA	WP_053776006.1	molecular_chaperone_HtpG_CDS	ISGA_RS00180	ISGA_05875	23.4491	7.14218	83.8342	23.1586
FTSA	WP_053776018.1	hypothetical_protein_CDS	ISGA_RS00300	ISGA_5085	26.9976	11.9785	94.0626	45.6695
FTSA	WP_053776027.1	N-acetyltransferase_CDS	ISGA_RS00425	ISGA_05955	28.9311	10.8353	5.25753	55.2521
FTSA	WP_053776066.1	DNA-binding_response_regulator_CDS	ISGA_RS00760	ISGA_3245	2.2276	1.30307	10.5761	7.02224
FTSA	WP_053776080.1	allantoicase_CDS	ISGA_RS00865	ISGA_06100	13.7407	4.63259	62.0466	23.1933
FTSA	WP_053776165.1	hypothetical_protein_CDS	ISGA_RS01620	ISGA_1294	19.4114	7.81823	4.11802	40.7732
FTSA	WP_053776214.1	cytochrome_P450_CDS	ISGA_RS01830	ISGA_3904	1.89426	0.673769	0.830957	7.13046
FTSA	WP_053776265.1	carboxymuconolactone_decarboxylase_family_protein_CDS	ISGA_RS02580	ISGA_06585	2.99954	1.20631	1.26027	7.01551
FTSA	WP_053776300.1	FAD-binding_dehydrogenase_CDS	ISGA_RS02955	ISGA_06675	5.32983	2.89197	2.39505	10.0954
FTSA	WP_053776325.1	4-carboxymuconolactone_decarboxylase_CDS	ISGA_RS03230	ISGA_2896	8.73905	2.44952	3.91654	14.2187
FTSA	WP_053776341.1	DUF1490_domain-containing_protein_CDS	ISGA_RS03440	ISGA_06850	31.5005	18.8762	99.4245	63.4404
FTSA	WP_053776351.1	DUF4185_domain-containing_protein_CDS	ISGA_RS03575	ISGA_3604	10.1925	5.73871	4.51963	20.6498
FTSA	WP_053776400.1	ribosome_maturation_factor_RimP_CDS	ISGA_RS03795	ISGA_06990	27.5669	13.2432	18.9271	58.6677
FTSA	WP_053776406.1	polynucleotide_phosphorylase_CDS	ISGA_RS03865	ISGA_1697	183.217	49.5071	170.663	163.137
FTSA	WP_053776423.1	DUF3046_domain-containing_protein_CDS	ISGA_RS04050	ISGA_782	513.922	165.294	747.573	642.663
FTSA	WP_053776475.1	3-dehydroquinate_synthase_CDS	ISGA_RS04655	ISGA_5196	16.3038	6.84671	80.3393	27.3256
FTSA	WP_053776476.1	hypothetical_protein_CDS	ISGA_RS04660	ISGA_5195	60.8775	38.5662	26.9911	155.892
FTSA	WP_053776518.1	prolinenonetRNA_ligase_CDS	ISGA_RS03775	ISGA_06970	12.7034	6.45733	53.7493	25.3193
FTSA	WP_053776537.1	uroporphyrinogen_decarboxylase_CDS	ISGA_RS04340	ISGA_07180	12.2571	7.84728	25.2227	24.2138
FTSA	WP_053776545.1	chorismate_synthase_CDS	ISGA_RS04645	ISGA_07335	27.7933	14.4855	118.974	58.4375
FTSA	WP_053776593.1	hypothetical_protein_CDS	ISGA_RS05495	ISGA_212	9.62817	3.26916	4.03731	14.25
FTSA	WP_053776595.1	GMC_family_oxidoreductase_CDS	ISGA_RS05520	ISGA_07540	3.15976	0.845411	8.19484	7.36102
FTSA	WP_053776637.1	glycosyl_transferase_CDS	ISGA_RS05790	ISGA_4970	36.9119	16.8193	57.6722	50.458
FTSA	WP_053776678.1	decaprenyl-phosphate_phosphoribosyltransferase_CDS	ISGA_RS06130	ISGA_4812	28.7892	10.9297	67.9054	52.3859
FTSA	WP_053776679.1	phosphatase_PAP2_family_protein_CDS	ISGA_RS06135	ISGA_4813	16.9897	6.9569	33.9784	29.7888
FTSA	WP_053776744.1	hypothetical_protein_CDS	ISGA_RS06605	ISGA_07790	9.39609	1.60312	2.34476	17.8357
FTSA	WP_053776781.1	hypothetical_protein_CDS	ISGA_RS07065	ISGA_1777	47.5831	23.5695	18.6594	81.5816
FTSA	WP_053776866.1	UTPnoneglucose-1-phosphate_uridylyltransferase_CDS	ISGA_RS07730	ISGA_3120	38.8402	17.5372	18.4404	57.4015
FTSA	WP_053776883.1	ABC_transporter_permease_CDS	ISGA_RS07910	ISGA_772	38.5748	26.9679	23.6742	84.6827
FTSA	WP_053776888.1	acyl-CoA_dehydrogenase_CDS	ISGA_RS07960	ISGA_4087	1.3389	0.38896	1.06428	5.04868
FTSA	WP_053776898.1	hypothetical_protein_CDS	ISGA_RS08090	ISGA_08255	14.2677	7.30286	126.982	33.5594
FTSA	WP_053776901.1	hypothetical_protein_CDS	ISGA_RS08120	ISGA_2829	29.4981	16.2061	22.2418	65.1817
FTSA	WP_053776905.1	short-chain_dehydrogenase_CDS	ISGA_RS08205	ISGA_3620	2.63766	0.495945	0.823252	6.1308
FTSA	WP_053776906.1	polyketide_cyclase_CDS	ISGA_RS08210	ISGA_08295	8.90014	2.41173	2.66893	23.3539
FTSA	WP_053776917.1	sensor_histidine_kinase_CDS	ISGA_RS07785	ISGA_5748	9.74566	4.84077	16.8587	16.5598
FTSA	WP_053776926.1	chorismate_mutase_CDS	ISGA_RS08110	ISGA_2827	39.4353	21.0779	17.654	110.297
FTSA	WP_053776942.1	mannitol_dehydrogenase_family_protein_CDS	ISGA_RS08375	ISGA_2473	30.3211	5.14248	9.51625	40.6362
FTSA	WP_053776978.1	14-butanediol_diacrylate_esterase_CDS	ISGA_RS08545		1.08537	0.243049	0.438922	4.05613
FTSA	WP_053777002.1	uroporphyrin-III_methyltransferase_CDS	ISGA_RS08895	ISGA_08485	51.5771	22.064	155.56	84.6892
FTSA	WP_053777005.1	DNA-binding_response_regulator_CDS	ISGA_RS08930	ISGA_08500	3.37448	1.94654	2.01644	8.2356
FTSA	WP_053777013.1	porphobilinogen_synthase_CDS	ISGA_RS08900	ISGA_1614	66.9223	26.7103	220.055	81.8991
FTSA	WP_053777016.1	4-aminobutyratenone2-oxoglutarate_transaminase_CDS	ISGA_RS08970	ISGA_708	59.221	29.7376	192.962	136.338
FTSA	WP_053777100.1	cyclase_CDS	ISGA_RS09735	ISGA_5764	138.29	54.6883	59.2682	228.166
FTSA	WP_053777127.1	cation_acetate_symporter_CDS	ISGA_RS09980	ISGA_4495	639.212	39.0307	8.58707	822.106
FTSA	WP_053777134.1	DUF350_domain-containing_protein_CDS	ISGA_RS10015	ISGA_4572	27.573	9.82558	10.881	32.7948
FTSA	WP_053777154.1	DUF485_domain-containing_protein_CDS	ISGA_RS09975	ISGA_08800	1121.84	183.047	16.4133	3065.31
FTSA	WP_053777213.1	inositol-3-phosphate_synthase_CDS	ISGA_RS10680	ISGA_134	277.348	69.8662	615.374	327.258
FTSA	WP_053777225.1	Ser/Arg-related_nuclear_matrix_protein_CDS	ISGA_RS10780	ISGA_3530	16.2297	5.02289	5.32831	29.3744
FTSA	WP_053777229.1	hypothetical_protein_CDS	ISGA_RS10865	ISGA_3511	1.24844	0.426004	0.652756	4.73958
FTSA	WP_053777232.1	sensor_histidine_kinase_CDS	ISGA_RS10890	ISGA_09110	12.5619	2.87463	3.20915	17.7533
FTSA	WP_053777233.1	citrate:proton_symporter_CDS	ISGA_RS10895	ISGA_3973	99.6063	15.7397	9.52472	169.475
FTSA	WP_053777270.1	ABC_transporter_substrate-binding_protein_CDS	ISGA_RS11255	ISGA_4136	0.442444	0.144113	0.283913	2.97765
FTSA	WP_053777276.1	membrane_protein_insertase_YidC_CDS	ISGA_RS11325	ISGA_09240	68.0784	19.7344	62.2545	62.1598
FTSA	WP_053777306.1	ABC_transporter_substrate-binding_protein_CDS	ISGA_RS11410	ISGA_5508	9.43377	5.72113	35.1356	19.8592
FTSA	WP_053777309.1	LacI_family_transcriptional_regulator_CDS	ISGA_RS11540	ISGA_09325	7.13027	3.883	3.21876	14.2823
FTSA	WP_053777358.1	isoleucinenonetRNA_ligase_CDS	ISGA_RS12015	ISGA_3669	22.4342	9.33224	87.4749	30.4973
FTSA	WP_053777359.1	hypothetical_protein_CDS	ISGA_RS12020	ISGA_09445	166.434	83.136	490.581	371.137
FTSA	WP_053777381.1	menaquinol-cytochrome_c_reductase_CDS	ISGA_RS12270	ISGA_1264	206.381	64.6823	507.131	405.18
FTSA	WP_053777382.1	cytochrome_bc_complex_cytochrome_b_subunit_CDS	ISGA_RS12275	ISGA_1266	219.213	97.2977	589.756	286.096
FTSA	WP_053777404.1	hypothetical_protein_CDS	ISGA_RS12220	ISGA_09540	4.50824	1.69218	12.9859	12.1362
FTSA	WP_053777443.1	DNA_polymerase_III_subunit_delta'_CDS	ISGA_RS12775	ISGA_2752	14.1326	11.325	57.7442	39.2879
FTSA	WP_053777471.1	WhiB_family_transcriptional_regulator_CDS	ISGA_RS13010	ISGA_12	110.621	16.5881	26.4343	262.066
FTSA	WP_053777500.1	acetatenoneCoA_ligase_CDS	ISGA_RS12930	ISGA_2008	169.097	32.7993	32.4269	250.634
FTSA	WP_053777504.1	penicillin-binding_protein_CDS	ISGA_RS13015	ISGA_10	21.1243	11.92	11.4992	38.771
FTSA	WP_053777518.1	endonuclease/exonuclease/phosphatase_family_protein_CDS	ISGA_RS13300	ISGA_3240	5.01176	2.27755	25.8432	8.80207
FTSA	WP_053777541.1	acyl_carrier_protein_CDS	ISGA_RS13490	ISGA_09920	4757.8	1986.45	19571.2	13180.7
FTSA	WP_053777542.1	3-oxoacyl-ACP_synthase_CDS	ISGA_RS13495	ISGA_4665	621.138	411.229	4469.55	1442.7
FTSA	WP_053777558.1	hypothetical_protein_CDS	ISGA_RS13745	ISGA_10015	17.5021	1.79168	29.2005	12.685
FTSA	WP_053777565.1	hypothetical_protein_CDS	ISGA_RS13800	none	2.82255	0.240785	19.9233	4.01834
FTSA	WP_053777591.1	transglutaminase_family_protein_CDS	ISGA_RS14095	ISGA_2308	24.1822	9.44238	73.5722	34.042
FTSA	WP_053777648.1	phospholipase_CDS	ISGA_RS14395	ISGA_2674	3.35438	1.85893	1.83959	8.33016
FTSA	WP_053777661.1	cupin_domain-containing_protein_CDS	ISGA_RS14595	ISGA_4493	5.27116	1.70401	22.5201	9.47914
FTSA	WP_053777684.1	alpha/beta_hydrolase_CDS	ISGA_RS14855	ISGA_3887	17.8981	11.5161	13.0261	43.0438
FTSA	WP_053777685.1	glutaminenonefructose-6-phosphate_transaminase_(isomerizing)_CDS	ISGA_RS14860	ISGA_10385	28.236	16.4186	16.4906	49.0167
FTSA	WP_053777718.1	DUF167_domain-containing_protein_CDS	ISGA_RS15160	ISGA_4775	113.024	33.5534	236.678	148.034
FTSA	WP_053777725.1	tryptophannonetRNA_ligase_CDS	ISGA_RS15230	ISGA_2492	29.4788	13.1032	55.6222	40.6888
FTSA	WP_053777759.1	biotin_transporter_BioY_CDS	ISGA_RS15095	ISGA_2958	13.3521	6.9913	23.1104	22.7231
FTSA	WP_053777765.1	histidinol-phosphatase_CDS	ISGA_RS15330	ISGA_10570	7.40605	4.88652	3.67568	20.0988
FTSA	WP_053777808.1	dodecin_domain-containing_protein_CDS	ISGA_RS15665	ISGA_463	513.842	273.409	119.534	975.379
FTSA	WP_053777850.1	N-acetyl-gamma-glutamyl-phosphate_reductase_CDS	ISGA_RS16105	ISGA_3364	11.7249	4.86422	86.9717	20.9677
FTSA	WP_053777856.1	tyrosinenonetRNA_ligase_CDS	ISGA_RS16155	ISGA_3882	30.314	15.9299	69.935	48.424
FTSA	WP_053777864.1	tryptophan_synthase_subunit_beta_CDS	ISGA_RS15635	ISGA_10690	38.5065	20.468	126.451	61.5301
FTSA	WP_053777900.1	thioesterase_family_protein_CDS	ISGA_RS16350	ISGA_10915	8.6211	4.67921	59.0832	17.2982
FTSA	WP_053777919.1	hypothetical_protein_CDS	ISGA_RS16530	none	4.56459	1.34125	13.0271	5.77636
FTSA	WP_053777921.1	30S_ribosomal_protein_S3_CDS	ISGA_RS16555	ISGA_10965	263.378	77.4143	1311.06	684.679
FTSA	WP_053777933.1	alpha-hydroxy-acid_oxidizing_enzyme_CDS	ISGA_RS16710	ISGA_3550	112.281	9.45649	32.4623	176.803
FTSA	WP_053777951.1	Fis_family_transcriptional_regulator_CDS	ISGA_RS16745	ISGA_11015	7.25942	2.22469	2.09426	11.9148
FTSA	WP_053777983.1	ribosome_biogenesis_GTPase_Der_CDS	ISGA_RS16940	ISGA_168	42.1889	16.5723	90.0952	48.8881
FTSA	WP_053778016.1	acetyl/propionyl/methylcrotonyl-CoA_carboxylase_subunit_alpha_CDS	ISGA_RS17495	ISGA_621	32.4593	18.8251	83.0623	60.1213
FTSA	WP_053778030.1	GtrA_family_protein_CDS	ISGA_RS17430	ISGA_4788	12.4746	8.07905	8.83525	34.4316
FTSA	WP_053778046.1	hypothetical_protein_CDS	ISGA_RS17705	ISGA_11365	1.0714	0	0	3.0506
FTSA	WP_053778076.1	argininenonetRNA_ligase_CDS	ISGA_RS17935	ISGA_1924	22.8186	10.8986	43.7891	38.3774
FTSA	WP_053778079.1	threonine_synthase_CDS	ISGA_RS17950	ISGA_3383	42.6652	15.7917	131.733	47.3037
FTSA	WP_053778093.1	NDMA-dependent_methanol_dehydrogenase_CDS	ISGA_RS18105	ISGA_2983	457.757	55.9057	30.7977	832.504
FTSA	WP_053778094.1	VWA_domain-containing_protein_CDS	ISGA_RS18115	ISGA_2174	91.0537	16.5882	14.5813	182.457
FTSA	WP_053778105.1	prpE_CDS	ISGA_RS18160	ISGA_2014	146.316	20.5	8.93122	183.539
FTSA	WP_053778154.1	antibiotic_biosynthesis_monooxygenase_CDS	ISGA_RS18580	ISGA_275	29.0676	18.4777	19.3043	76.0899
FTSA	WP_053778182.1	TetR_family_transcriptional_regulator_CDS	ISGA_RS18840	ISGA_11670	10.6424	8.12551	6.88605	24.9993
FTSA	WP_053778226.1	hypothetical_protein_CDS	ISGA_RS19205	ISGA_11785	4.95213	3.04593	3.67176	13.0338
FTSA	WP_053778227.1	ABC_transporter_ATP-binding_protein_CDS	ISGA_RS19255	ISGA_426	55.2749	8.77145	17.67	64.3891
FTSA	WP_053778232.1	mammalian_cell_entry_protein_CDS	ISGA_RS19220	ISGA_434	17.9152	7.49363	8.53619	30.3502
FTSA	WP_053778241.1	recombinase_family_protein_CDS	ISGA_RS19400	ISGA_321	4.49615	1.91531	2.18402	11.4804
FTSA	WP_053778248.1	hypothetical_protein_CDS	ISGA_RS19475	ISGA_11865	16.6683	8.45676	11.3527	35.3867
FTSA	WP_053778262.1	hypothetical_protein_CDS	ISGA_RS19605	none	18.0899	4.62963	49.6571	25.7538
FTSA	WP_053778288.1	DUF2993_domain-containing_protein_CDS	ISGA_RS19860	ISGA_4012	9.38131	3.10515	6.9162	24.9307
FTSA	WP_053778302.1	phosphatase_PAP2_family_protein_CDS	ISGA_RS20020	ISGA_12080	6.28128	2.8062	2.86183	11.165
FTSA	WP_053778331.1	3-isopropylmalate_dehydrogenase_CDS	ISGA_RS20175	ISGA_12145	32.8427	18.184	83.7892	76.7755
FTSA	WP_053778342.1	amino_acid-binding_protein_CDS	ISGA_RS20295	ISGA_12180	13.7566	7.91151	9.81932	29.927
FTSA	WP_053778344.1	hypothetical_protein_CDS	ISGA_RS20150	ISGA_12135	7.31539	4.82057	38.1862	18.0852
FTSA	WP_053778348.1	VOC_family_protein_CDS	ISGA_RS20285	ISGA_2284	12.787	5.0346	7.52153	30.1071
FTSA	WP_053778357.1	linear_amide_C-N_hydrolase_CDS	ISGA_RS20465	ISGA_2647	15.8021	11.1522	59.7508	46.1579
FTSA	WP_053778358.1	hypothetical_protein_CDS	ISGA_RS20470	ISGA_12215	1.55439	0.936009	11.5455	5.55398
FTSA	WP_053778470.1	ribose-phosphate_pyrophosphokinase_CDS	ISGA_RS21325	ISGA_2364	12.957	7.0878	8.32869	29.9198
FTSA	WP_053778489.1	3-oxoacyl-ACP_reductase_CDS	ISGA_RS21315	ISGA_1395	17.3245	4.97766	7.80394	30.8072
FTSA	WP_053778490.1	limonene-12-epoxide_hydrolase_CDS	ISGA_RS21345		8.9104	6.51536	2.995	25.8237
FTSA	WP_053778499.1	TetR/AcrR_family_transcriptional_regulator_CDS	ISGA_RS21595	ISGA_5787	8.23452	1.81335	1.57701	8.72418
FTSA	WP_053778577.1	hypothetical_protein_CDS	ISGA_RS22280	ISGA_12755	14.5974	7.42386	41.2587	37.314
FTSA	WP_053778609.1	DNA-binding_response_regulator_CDS	ISGA_RS22475	ISGA_5400	12.1021	3.69204	5.56294	30.8072
FTSA	WP_053778612.1	hypothetical_protein_CDS	ISGA_RS22545	ISGA_2616	18.8615	8.08257	3.61221	49.5414
FTSA	WP_053778636.1	arabinosyltransferase_CDS	ISGA_RS22760	ISGA_4121	2.11243	1.01795	6.80079	6.68957
FTSA	WP_053778637.1	arabinosyltransferase_CDS	ISGA_RS22765	ISGA_3654	2.88385	1.41595	12.3141	7.17721
FTSA	WP_053778648.1	cytochrome_c_oxidase_subunit_I_CDS	ISGA_RS22875	ISGA_13035	299.39	145.681	654.248	508.842
FTSA	WP_053778703.1	Fic_family_protein_CDS	ISGA_RS23280	ISGA_13220	2.97163	1.52102	2.24098	9.22048
FTSA	WP_053778732.1	extradiol_dioxygenase_CDS	ISGA_RS23565	ISGA_13330	12.667	7.15895	7.14051	24.0447
FTSA	WP_053778736.1	nucleosidase_CDS	ISGA_RS23345	ISGA_13265	10.0547	4.1955	16.7145	15.248
FTSA	WP_053778738.1	protein_disulfide-isomerase_CDS	ISGA_RS23395	ISGA_409	6.63941	3.94377	2.79647	16.3372
FTSA	WP_053778743.1	30S_ribosomal_protein_S2_CDS	ISGA_RS23595	ISGA_13340	431.104	184.87	789.046	639.499
FTSA	WP_053778764.1	molybdenum_cofactor_guanylyltransferase_CDS	ISGA_RS23845	ISGA_13390	10.159	3.50884	2.33198	12.6992
FTSA	WP_053778776.1	nucleoside-diphosphate_kinase_CDS	ISGA_RS23820	ISGA_3613	104.14	85.9388	70.0081	245.908
FTSA	WP_053778793.1	cold-shock_protein_CDS	ISGA_RS24105	ISGA_4704	45.8465	30.9756	26.3205	90.3331
FTSA	WP_053778796.1	molybdenum_cofactor_biosynthesis_protein_MoaE_CDS	ISGA_RS24135	ISGA_13500	10.1833	7.08545	25.2703	23.1054
FTSA	WP_053778802.1	adenylate/guanylate_cyclase_domain-containing_protein_CDS	ISGA_RS24215	ISGA_5162	29.3805	5.95454	22.2236	21.1017
FTSA	WP_053778807.1	hypothetical_protein_CDS	ISGA_RS24295	ISGA_13565	5.73736	2.50755	34.5803	9.6972
FTSA	WP_053778825.1	hypothetical_protein_CDS	ISGA_RS24150	ISGA_4773	1343.36	737.159	676.264	2182.34
FTSA	WP_053778837.1	50S_ribosomal_protein_L11_CDS	ISGA_RS24420	ISGA_3067	886.867	280.171	1876.13	1655.51
FTSA	WP_059039521.1	hypothetical_protein_CDS	ISGA_RS25450	none	24.1914	7.94136	36.7453	29.3541
FTSA	WP_082365645.1	hypothetical_protein_CDS	ISGA_RS00170	ISGA_4825	3.87709	1.52296	36.4891	6.41818
FTSA	WP_082365671.1	glutaminase_A_CDS	ISGA_RS01020	ISGA_3227	5.11933	2.03959	3.7763	13.1581
FTSA	WP_082365729.1	metallophosphoesterase_CDS	ISGA_RS03835	ISGA_07015	4.46519	2.75866	10.4173	10.0864
FTSA	WP_082365746.1	shikimate_kinase_CDS	ISGA_RS04650	ISGA_5289	55.4374	20.4965	274.127	71.7777
FTSA	WP_082365747.1	hypothetical_protein_CDS	ISGA_RS05075	ISGA_5139	2.7743	0.757341	9.46497	6.18778
FTSA	WP_082365752.1	hypothetical_protein_CDS	ISGA_RS05385	ISGA_645	13.7677	2.93542	17.9552	13.0775
FTSA	WP_082365844.1	DUF2029_domain-containing_protein_CDS	ISGA_RS09360	ISGA_893	10.193	3.49505	36.7892	16.3429
FTSA	WP_082365878.1	protein_jag_CDS	ISGA_RS11320	ISGA_1002	90.2415	20.8561	109.142	105.531
FTSA	WP_082365896.1	CRISPR-associated_endonuclease_Cas2_CDS	ISGA_RS12305	ISGA_5705	43.4234	26.6713	25.5424	95.3794
FTSA	WP_082365897.1	type_I-U_CRISPR-associated_protein_Cas5/Cas6_CDS	ISGA_RS12325	ISGA_514	26.3281	7.34715	8.59898	50.7977
FTSA	WP_082366011.1	ABC_transporter_substrate-binding_protein_CDS	ISGA_RS17330	ISGA_3224	61.6893	15.0601	34.8092	148.378
FTSA	WP_082366014.1	NINE_protein_CDS	ISGA_RS25435	none	134.01	94.6721	50.4986	328.904
FTSA	WP_082366021.1	hypothetical_protein_CDS	ISGA_RS25440	none	265.992	234.994	74.3012	708.947
FTSA	WP_082366029.1	DUF3152_domain-containing_protein_CDS	ISGA_RS18315	ISGA_3911	26.8654	16.5577	17.318	52.1837
FTSA	WP_082366047.1	ABC_transporter_substrate-binding_protein_CDS	ISGA_RS19230	ISGA_431	10.8954	3.19503	6.18635	26.3908
FTSA	WP_082366074.1	murein_transglycosylase_CDS	ISGA_RS21000	ISGA_12350	14.0427	5.89155	4.67172	29.3324
FTSA	WP_082366112.1	phosphoserine_phosphatase_SerB_CDS	ISGA_RS22870	ISGA_5603	32.428	17.786	167.282	58.2212
FTSA	WP_082366123.1	arabinofuranosyltransferase_CDS	ISGA_RS23165	ISGA_452	14.909	5.34778	48.1529	20.8353
FTSA	WP_082366127.1	DNA-binding_protein_CDS	ISGA_RS25605	none	2.73197	0.466116	1.07133	5.18584
OCT	WP_020789410.1	RecB_family_exonuclease_CDS	ISGA_RS06905	ISGA_2224	7.14701	6.09694	2.27716	5.22875
OCT	WP_020789411.1	proteasome_ATPase_CDS	ISGA_RS06915	ISGA_2222	421.653	165.772	186.264	187.199
OCT	WP_020789415.1	DUF1304_domain-containing_protein_CDS	ISGA_RS15780	ISGA_565	123.586	170.449	2.26289	6.84605
OCT	WP_020789417.1	enoyl-CoA_hydratase/isomerase_family_protein_CDS	ISGA_RS15795	ISGA_10730	0.616671	0.659976	0.461664	0.478869
OCT	WP_020789421.1	peroxisomal_trans-2-enoyl-CoA_reductase_CDS	ISGA_RS15805	ISGA_559	0.05056	0.051758	0.05948	0.143959
OCT	WP_020789423.1	linocin-M18_CDS	ISGA_RS02945	ISGA_1324	90.0864	23.5969	38.7397	42.1925
OCT	WP_020789433.1	dipeptidyl_aminopeptidase/acylaminoacyl-peptidase-like_protein_CDS	ISGA_RS02220	ISGA_985	0.318229	0.289572	0.582361	0.604064
OCT	WP_020789462.1	hypothetical_protein_CDS	ISGA_RS07505	none	4.36428	1.78707	5.32682	6.10967
OCT	WP_020789487.1	EthD_family_reductase_CDS	ISGA_RS02115	ISGA_69	17.8156	9.59879	18.2012	21.3586
OCT	WP_020789488.1	phenylacetatenoneCoA_ligase_CDS	ISGA_RS02110	ISGA_71	3.64644	1.0403	2.4262	2.55309
OCT	WP_020789492.1	alcohol_dehydrogenase_CDS	ISGA_RS16300	ISGA_2313	50.9117	27.3683	3.45354	10.6273
OCT	WP_020789502.1	MFS_transporter_CDS	ISGA_RS12455	ISGA_677	0.637417	0.530176	0.571886	0.738932
OCT	WP_020789509.1	DSBA_oxidoreductase_CDS	ISGA_RS16675	ISGA_2276	52.7548	44.958	47.1992	121.124
OCT	WP_020789523.1	hypothetical_protein_CDS	ISGA_RS22380	ISGA_1307	0.983616	0.906227	0.810011	0.840198
OCT	WP_020789535.1	class_I_SAM-dependent_methyltransferase_CDS	ISGA_RS08440	ISGA_1528	5.55454	1.62884	0.816818	0.988468
OCT	WP_020789537.1	hypothetical_protein_CDS	ISGA_RS08460	ISGA_1524	4.12504	3.5132	2.18775	3.85091
OCT	WP_020789538.1	hypothetical_protein_CDS	ISGA_RS09455	ISGA_1454	0.476804	0.168958	1.165	1.87976
OCT	WP_020789542.1	TetR/AcrR_family_transcriptional_regulator_CDS	ISGA_RS09445	ISGA_08635	2.01298	2.61877	1.87478	2.86579
OCT	WP_020789547.1	antibiotic_biosynthesis_monooxygenase_family_protein_CDS	ISGA_RS25405	none	3.62899	1.89188	3.32054	4.78373
OCT	WP_020789549.1	ubiquinone-dependent_pyruvate_dehydrogenase_CDS	ISGA_RS17120	ISGA_148	33.55	21.0022	30.9237	32.9811
OCT	WP_020789556.1	nitroreductase_family_deazaflavin-dependent_oxidoreductase_CDS	ISGA_RS17105	ISGA_144	1020.04	1067.89	59.6934	141.82
OCT	WP_020789562.1	APC_family_permease_CDS	ISGA_RS04315	ISGA_2550	15.7429	6.78859	10.2435	15.4298
OCT	WP_020789601.1	phosphotransferase_family_protein_CDS	ISGA_RS23460	ISGA_13295	0.354747	0.199733	0.292135	0.707052
OCT	WP_020789605.1	hypothetical_protein_CDS	ISGA_RS23515	ISGA_185	110.709	13.1529	19.775	24.2057
OCT	WP_020789627.1	hypothetical_protein_CDS	ISGA_RS00385	ISGA_692	76.109	30.4972	63.8181	69.5273
OCT	WP_020789634.1	bifunctional_34-dihydroxy-2-butanone-4-phosphate_synthase/GTP_cyclohydrolase_II_CDS	ISGA_RS20360		1.54568	0.774318	3.71416	3.8392
OCT	WP_020789638.1	MCE_family_protein_CDS	ISGA_RS20800	ISGA_1492	0.125811	0.064396	0.444026	0.59704
OCT	WP_020789639.1	ABC_transporter_permease_CDS	ISGA_RS20790	ISGA_1494	0.159114	0.081442	0.249583	0.75508
OCT	WP_020789653.1	amino_acid_permease_family_protein_CDS	ISGA_RS03895	ISGA_1633	0	0.025462	0.263353	1.20396
OCT	WP_020789667.1	3-oxoacyl-ACP_reductase_FabG_CDS	ISGA_RS21220	ISGA_259	0.827395	0.488652	0.673875	1.81219
OCT	WP_020789674.1	NADH_oxidoreductase_(quinone)_F_subunit_CDS	ISGA_RS25160		4.28541	0.906392	2.33326	2.97484
OCT	WP_020789687.1	cytochrome_P450_CDS	ISGA_RS02265	ISGA_361	0.473365	0.103839	0.517105	0.577636
OCT	WP_020789696.1	histidinol-phosphate_transaminase_CDS	ISGA_RS09045	ISGA_681	19.7302	13.9062	18.8123	26.0502
OCT	WP_020789708.1	DUF1801_domain-containing_protein_CDS	ISGA_RS14150	ISGA_3798	20.8799	10.5712	7.59259	12.431
OCT	WP_020789712.1	alpha/beta_hydrolase_fold_family_protein_CDS	ISGA_RS16825	ISGA_776	0.103045	0.079115	0.303065	0.880207
OCT	WP_020789749.1	hypothetical_protein_CDS	ISGA_RS01345	ISGA_37	0.782152	0.200171	1.8403	2.22703
OCT	WP_020789754.1	hypothetical_protein_CDS	ISGA_RS01385	ISGA_27	3.85861	2.46877	4.5394	8.23999
OCT	WP_020789776.1	UDP-glucose/GDP-mannose_dehydrogenase_family_protein_CDS	ISGA_RS11475	ISGA_2414	0.50586	0.373999	0.59511	0.880207
OCT	WP_020789778.1	dCTP_deaminase_CDS	ISGA_RS11480	ISGA_2416	7.86893	9.01193	11.4559	20.7249
OCT	WP_020789792.1	siderophore-interacting_protein_CDS	ISGA_RS18635	ISGA_2568	0.388402	0.568006	0.391654	2.05382
OCT	WP_020789804.1	acyl-CoA_dehydrogenase_C-terminal_domain_protein_CDS	ISGA_RS05265		1.089	0.413556	0.785215	1.40033
OCT	WP_020789808.1	hypothetical_protein_CDS	ISGA_RS05260	ISGA_1436	2.27784	0.582952	1.0049	2.43214
OCT	WP_020789830.1	phosphotransferase_enzyme_family_protein_CDS	ISGA_RS11145	ISGA_519	0.079266	0.060858	0.046625	0.112847
OCT	WP_020789831.1	hypothetical_protein_CDS	ISGA_RS11135	ISGA_517	14.3154	8.05148	5.87481	16.3515
OCT	WP_020789858.1	phage_portal_protein_CDS	ISGA_RS19425	ISGA_604	0.701282	0.341855	0.62858	0.950841
OCT	WP_020789869.1	hypothetical_protein_CDS	ISGA_RS19415	ISGA_607	1.51477	0.553806	0.763725	1.84844
OCT	WP_020789876.1	NarK/NasA_family_nitrate_transporter_CDS	ISGA_RS12560	ISGA_891	26.0627	13.0616	10.8475	16.663
OCT	WP_020789880.1	respiratory_nitrate_reductase_subunit_gamma_CDS	ISGA_RS12555	ISGA_890	33.7551	15.4867	9.90861	13.4666
OCT	WP_020789893.1	hypothetical_protein_CDS	ISGA_RS16060	ISGA_2122	122.795	64.6853	89.6857	128.2
OCT	WP_020789911.1	putative_transcriptional_regulator_AsnC_family_CDS	ISGA_RS12245		167.561	221.405	209.98	282.628
OCT	WP_020789929.1	hypothetical_protein_CDS	ISGA_RS23445	ISGA_2028	0	0.178647	0.205302	0.496891
OCT	WP_020789940.1	flavin-dependent_monooxygenase_CDS	ISGA_RS19355	ISGA_309	1.49119	0.497005	1.30551	2.27105
OCT	WP_020789941.1	DUF1211_domain-containing_protein_CDS	ISGA_RS19395	ISGA_319	10.8999	6.48158	8.76869	13.6921
OCT	WP_020789945.1	XRE_family_transcriptional_regulator_CDS	ISGA_RS19390	ISGA_318	2.90426	1.66142	2.47876	3.40501
OCT	WP_020789961.1	SAM-dependent_methyltransferase_CDS	ISGA_RS22350	ISGA_1992	6.3935	4.86678	2.8929	5.36793
OCT	WP_020789968.1	YihY/virulence_factor_BrkB_family_protein_CDS	ISGA_RS02680	ISGA_297	14.398	9.28824	9.92241	12.4927
OCT	WP_020789977.1	TetR_family_transcriptional_regulator_CDS	ISGA_RS08165	ISGA_3097	6.94848	6.24937	5.95565	9.89223
OCT	WP_020790004.1	serine/threonine_protein_kinase_CDS	ISGA_RS02785	ISGA_1513	4.8244	3.09268	3.47148	4.66777
OCT	WP_020790006.1	FAD_binding_domain_protein_CDS	ISGA_RS02775	ISGA_1511	9.89154	4.92931	9.21384	12.5542
OCT	WP_020790015.1	bacterial_regulatory_s_tetR_family_protein_CDS	ISGA_RS12740		11.5858	9.4588	18.2483	26.9904
OCT	WP_020790023.1	NAD-dependent_succinate-semialdehyde_dehydrogenase_CDS	ISGA_RS20495	ISGA_613	1.0387	0.39874	0.339433	0.410763
OCT	WP_020790028.1	hypothetical_protein_CDS	ISGA_RS20515	ISGA_617	7.83051	5.51102	5.1818	15.3284
OCT	WP_020790048.1	DUF559_domain-containing_protein_CDS	ISGA_RS24645	ISGA_905	0.158338	0.05403	0.062091	0.150279
OCT	WP_020790069.1	hypothetical_protein_CDS	ISGA_RS11630	ISGA_824	0.126794	0.064899	0.049722	0.240682
OCT	WP_020790070.1	phosphotransferase_family_protein_CDS	ISGA_RS11635	ISGA_825	0.102073	0.087076	0.240165	0.290634
OCT	WP_020790080.1	hypothetical_protein_CDS	ISGA_RS16970	ISGA_173	3.60659	2.28555	2.22248	4.40104
OCT	WP_020790090.1	molecular_chaperone_DnaK_CDS	ISGA_RS02820	ISGA_3503	852.939	1724.44	414.709	1172.93
OCT	WP_020790123.1	hypothetical_protein_CDS	ISGA_RS20400	ISGA_871	563.842	200.923	24.03	32.5348
OCT	WP_020790125.1	doxX_protein_CDS	ISGA_RS20440	ISGA_862	28.0581	23.5602	11.4343	11.4874
OCT	WP_020790135.1	14-dihydroxy-2-naphthoyl-CoA_synthase_CDS	ISGA_RS11700		2.14018	0.852009	1.32882	2.8776
OCT	WP_020790137.1	nitroreductase_family_protein_CDS	ISGA_RS12575	ISGA_3275	7.29159	4.21374	6.08766	8.25991
OCT	WP_020790166.1	flavin_reductase_CDS	ISGA_RS08515	ISGA_1889	0.651794	0.266894	1.07351	2.22703
OCT	WP_020790169.1	ATPase_associated_with_various_cellular_activities_family_protein_CDS	ISGA_RS09495	ISGA_4070	11.6406	12.6802	2.60427	3.61188
OCT	WP_020790174.1	DNAse/RNAse_CDS	ISGA_RS00315	ISGA_482	239.131	107.887	125.032	164.955
OCT	WP_020790178.1	MerR_family_transcriptional_regulator_CDS	ISGA_RS00310	ISGA_480	163.422	98.2673	147.144	159.212
OCT	WP_020790180.1	accessory_Sec_system_translocase_SecA2_CDS	ISGA_RS00340	ISGA_487	33.3443	15.8616	15.298	37.9197
OCT	WP_020790187.1	VWA_domain-containing_protein_CDS	ISGA_RS10510	ISGA_2050	19.8585	14.2212	23.2575	35.6248
OCT	WP_020790210.1	RNA_polymerase_sigma_factor_SigM_CDS	ISGA_RS11275	ISGA_2295	0.303358	0.517575	0.237921	0.287918
OCT	WP_020790216.1	3-hydroxyacyl-CoA_dehydrogenase_NAD_binding_domain_protein_CDS	ISGA_RS17910		232.651	233.508	163.199	336.647
OCT	WP_020790217.1	phytanoyl-CoA_dioxygenase_family_protein_CDS	ISGA_RS17895	ISGA_370	1.03045	0.77357	0.767766	1.27141
OCT	WP_020790241.1	hypothetical_protein_CDS	ISGA_RS18980	ISGA_3825	9.75014	3.85348	10.0184	10.5424
OCT	WP_020790248.1	DUF3349_domain-containing_protein_CDS	ISGA_RS24585	ISGA_2203	42.0307	22.4717	22.0305	34.9544
OCT	WP_020790258.1	glutathione_peroxidase_CDS	ISGA_RS06645	ISGA_330	131.224	72.1367	75.067	95.9764
OCT	WP_020790266.1	phosphoribosylformylglycinamidine_synthase_subunit_PurQ_CDS	ISGA_RS06655	ISGA_328	113.908	60.8417	135.773	147.404
OCT	WP_020790289.1	XRE_family_transcriptional_regulator_CDS	ISGA_RS21140	ISGA_74	44.9931	29.6094	25.7096	62.2245
OCT	WP_020790357.1	isopenicillin_N_synthase_family_oxygenase_CDS	ISGA_RS07455	ISGA_2216	0.276418	0.181907	0.325187	0.449741
OCT	WP_020790363.1	hypothetical_protein_CDS	ISGA_RS00510	none	2.50168	3.48929	0.809342	2.67115
OCT	WP_020790375.1	VOC_family_protein_CDS	ISGA_RS12880	ISGA_4216	0.268814	0.103194	0.316242	1.33945
OCT	WP_020790386.1	hypothetical_protein_CDS	ISGA_RS21290	ISGA_1390	3.09136	2.17566	4.77328	4.95116
OCT	WP_020790389.1	DUF2587_domain-containing_protein_CDS	ISGA_RS23255	ISGA_3040	66.5069	29.6718	27.793	40.1342
OCT	WP_020790397.1	acyl-CoA_dehydrogenase_CDS	ISGA_RS14785	ISGA_1796	0.320322	0.455432	0.502451	0.709377
OCT	WP_020790403.1	bacterial_extracellular_solute-binding_s_5_Middle_family_protein_CDS	ISGA_RS01725		1.83386	1.23198	1.02477	2.41498
OCT	WP_020790406.1	XRE_family_transcriptional_regulator_CDS	ISGA_RS14510	ISGA_1880	95.0029	70.6439	115.49	117.218
OCT	WP_020790416.1	histidinol-phosphate_transaminase_CDS	ISGA_RS14915	ISGA_1610	0.038232	0.097846	0.179912	0.217719
OCT	WP_020790422.1	AMP-binding_enzyme_family_protein_CDS	ISGA_RS07105	ISGA_1859	0.158725	0.176026	0.435703	0.67791
OCT	WP_020790423.1	maoC_like_domain_protein_CDS	ISGA_RS07115	ISGA_1861	8.03755	4.82602	3.45495	10.1224
OCT	WP_020790425.1	acetoacetate_decarboxylase_family_protein_CDS	ISGA_RS07110	ISGA_1860	27.8627	25.4823	42.7619	63.2253
OCT	WP_020790429.1	hypothetical_protein_CDS	ISGA_RS07270	ISGA_715	41.6792	14.7126	6.76315	8.18439
OCT	WP_020790435.1	hypothetical_protein_CDS	ISGA_RS24700	ISGA_1761	6.50096	3.83941	4.17161	5.17769
OCT	WP_020790442.1	permease_for_cytosine/purine_uracil_thiamine			0.810292	0.390348	0.560738	0.882146
OCT	WP_020790450.1	S-(hydroxymethyl)mycothiol_dehydrogenase_CDS	ISGA_RS08560	ISGA_978	82.0085	52.6996	21.8143	42.8907
OCT	WP_020790453.1	MBL_fold_metallo-hydrolase_CDS	ISGA_RS08565	ISGA_977	88.1769	58.1278	35.7808	43.6638
OCT	WP_020790465.1	asp/Glu/Hydantoin_racemase_family_protein_CDS	ISGA_RS09585	ISGA_88	0	0.033769	0.077614	0.375698
OCT	WP_020790466.1	histidine_kinase-_DNA_gyrase_B-_and_HSP90-likeATPase_family_protein_CDS			1.97195	0.664035	1.09888	1.32981
OCT	WP_020790468.1	nuclear_transport_factor_2_family_protein_CDS	ISGA_RS09575	ISGA_90	0.636457	0.582671	0.568861	0.906096
OCT	WP_020790481.1	flavin_reductase_CDS	ISGA_RS05220	ISGA_938	1.49238	1.27312	0.292615	0.354106
OCT	WP_020790503.1	YrbE_family_protein_CDS	ISGA_RS01930	ISGA_504	30.3061	10.3322	7.28262	12.8747
OCT	WP_020790547.1	TetR_family_transcriptional_regulator_CDS	ISGA_RS17070	ISGA_752	1.29837	1.15192	2.34209	3.45041
OCT	WP_020790553.1	hypothetical_protein_CDS	ISGA_RS17040	ISGA_758	2.88527	1.72295	1.13144	2.05382
OCT	WP_020790555.1	RNA_polymerase_sigma-70_factor_CDS	ISGA_RS17045	ISGA_757	2.05114	1.46982	1.6288	1.89808
OCT	WP_020790564.1	sigma-70_family_RNA_polymerase_sigma_factor_CDS	ISGA_RS09345	ISGA_08605	14.9326	6.28294	9.97457	15.4937
OCT	WP_020790574.1	hypothetical_protein_CDS	ISGA_RS05290	ISGA_573	0.110032	0.056319	0.129445	0.208863
OCT	WP_020790583.1	iron-containing_alcohol_dehydrogenase_family_protein_CDS	ISGA_RS01585	ISGA_3209	0.321379	0.328993	0.378082	0.50837
OCT	WP_020790593.1	hypothetical_protein_CDS	ISGA_RS08815	ISGA_1024	34.5787	20.2396	24.867	36.5241
OCT	WP_020790598.1	class_I_SAM-dependent_methyltransferase_CDS	ISGA_RS03425	ISGA_2407	1.59838	0.912521	2.38664	2.80066
OCT	WP_020790600.1	hypothetical_protein_CDS	ISGA_RS03410	ISGA_2402	15.5007	11.7438	14.3537	23.8155
OCT	WP_020790633.1	S1_family_peptidase_CDS	ISGA_RS20185	ISGA_294	295.792	163.751	158.056	398.721
OCT	WP_020790647.1	EamA/RhaT_family_transporter_CDS	ISGA_RS05550	ISGA_550	1.22091	1.22829	0.742923	1.79809
OCT	WP_020790664.1	TIGR03620_family_F420-dependent_LLM_class_oxidoreductase_CDS	ISGA_RS17620	ISGA_1004	33.3293	15.334	17.9738	24.9245
OCT	WP_020790676.1	FAD-binding_oxidoreductase_CDS	ISGA_RS06430	ISGA_2210	0.485918	0.315039	0.45732	0.830135
OCT	WP_020790690.1	hypothetical_protein_CDS	ISGA_RS15335	ISGA_3449	71.2694	37.3217	40.1232	75.6787
OCT	WP_020790729.1	dTDP-4-keto-6-deoxy-D-glucose_epimerase_CDS	ISGA_RS12595	ISGA_1870	30.863	13.3458	14.7111	33.0799
OCT	WP_020790732.1	glycosyltransferase_family_2_protein_CDS	ISGA_RS12585	ISGA_1868	11.674	8.16135	4.6058	14.7956
OCT	WP_020790734.1	glucose-1-phosphate_thymidylyltransferase_CDS	ISGA_RS12600	ISGA_1871	11.0269	7.76388	7.12566	15.9195
OCT	WP_020790762.1	L-lactate_dehydrogenase_CDS	ISGA_RS24370	ISGA_2788	10.9579	5.39666	7.58308	13.7649
OCT	WP_020790773.1	putative_enoyl-CoA_hydratase_echA6_CDS	ISGA_RS18865	ISGA_806	8.60206	5.15968	5.37612	12.6291
OCT	WP_020790795.1	DedA_family_protein_CDS	ISGA_RS20015	ISGA_3888	52.3624	39.8945	37.4791	60.4735
OCT	WP_020790812.1	glycosyl_hydrolases_16_family_protein_CDS	ISGA_RS10600	ISGA_2489	0.149582	0.051042	0.293289	0.425907
OCT	WP_020790838.1	acetyl-CoA_acetyltransferase_CDS	ISGA_RS03265	ISGA_1418	88.1761	36.5753	52.858	81.8647
OCT	WP_020790839.1	adenylate/guanylate_cyclase_domain-containing_protein_CDS	ISGA_RS03255	ISGA_1420	4.85503	3.69204	2.77421	3.81799
OCT	WP_020790840.1	TetR_family_transcriptional_regulator_CDS	ISGA_RS03260	ISGA_1419	4.44145	3.48692	2.63218	5.41979
OCT	WP_020790843.1	MFS_transporter_CDS	ISGA_RS22485	ISGA_1689	0.351084	0.212374	0.675863	0.817892
OCT	WP_020790869.1	polyketide_cyclase_/_dehydrase_and_lipid_transport_family_protein_CDS	ISGA_RS08070	ISGA_1485	16.3059	10.3741	4.30268	8.6781
OCT	WP_020790879.1	ABC_transporter_ATP-binding_protein_CDS	ISGA_RS15945	ISGA_816	4.18311	1.52348	2.12934	2.2905
OCT	WP_020790885.1	TetR/AcrR_family_transcriptional_regulator_CDS	ISGA_RS05445	ISGA_224	1.31149	1.3006	1.9286	3.50082
OCT	WP_020790899.1	transcriptional_regulator_CDS	ISGA_RS06585	ISGA_4481	196.136	174.364	98.5034	120.836
OCT	WP_020790926.1	hypothetical_protein_CDS	ISGA_RS19190	ISGA_1199	17.8203	4.39776	0.748731	2.71822
OCT	WP_020790973.1	iron-sulfur_cluster_assembly_accessory_protein_CDS	ISGA_RS12355	ISGA_3093	4201.85	10956.9	1802.31	1995.8
OCT	WP_020790982.1	VOC_family_protein_CDS	ISGA_RS02320	ISGA_1726	21.8113	14.5044	13.5369	18.0931
OCT	WP_020790987.1	FMN-dependent_monooxygenase_CDS	ISGA_RS01745	ISGA_2677	11.8557	3.40237	3.04677	4.34251
OCT	WP_020791028.1	cytochrome_c_biogenesis_protein_CcdA_CDS	ISGA_RS05965	ISGA_642	14.246	8.27632	10.9609	17.4574
OCT	WP_020791030.1	hypothetical_protein_CDS	ISGA_RS05985	ISGA_638	5488.64	3103.05	2303.63	4246.2
OCT	WP_020791031.1	XRE_family_transcriptional_regulator_CDS	ISGA_RS05980	ISGA_639	178.602	97.657	110.435	196.559
OCT	WP_020791035.1	TlpA_family_protein_disulfide_reductase_CDS	ISGA_RS05960	ISGA_643	43.0973	17.5449	27.9177	49.7058
OCT	WP_020791059.1	AMP-binding_enzyme_family_protein_CDS	ISGA_RS14350	ISGA_587	0.222833	0.114056	0.145638	0.704971
OCT	WP_020791063.1	3-oxoacyl-ACP_reductase_CDS	ISGA_RS14345	ISGA_585	0.448156	0.655391	0.602544	1.09375
OCT	WP_020791068.1	bindingnonedependent_transport_system_inner_membrane_component_family_protein_CDS	ISGA_RS12830	ISGA_2194	0.051769	0.105992	0.487225	0.884419
OCT	WP_020791071.1	DeoR/GlpR_transcriptional_regulator_CDS	ISGA_RS12840	ISGA_2196	1.00538	1.37226	1.74598	3.81683
OCT	WP_020791080.1	acetyl-CoA_C-acyltransferase_CDS	ISGA_RS03515	ISGA_3842	23.0967	10.8064	23.8527	29.3066
OCT	WP_020791107.1	acyl-CoA_thioesterase_II_CDS	ISGA_RS15675	ISGA_466	21.588	11.6563	10.1224	14.6701
OCT	WP_020791115.1	HlyC/CorC_family_transporter_CDS	ISGA_RS09260	ISGA_448	23.5362	16.57	20.2341	20.8655
OCT	WP_020791120.1	HlyC/CorC_family_transporter_CDS	ISGA_RS09255	ISGA_449	11.4712	12.8303	9.72983	18.1456
OCT	WP_020791121.1	tRNA_glutamyl-Q(34)_synthetase_GluQRS_CDS	ISGA_RS09265	ISGA_447	2.62298	2.15768	1.9837	2.00047
OCT	WP_020791135.1	hypothetical_protein_CDS	ISGA_RS14400	ISGA_2673	1.47963	1.46735	0.870342	3.55468
OCT	WP_020791150.1	short_chain_dehydrogenase_family_protein_CDS	ISGA_RS21605	ISGA_3659	10.0595	1.49677	3.50901	5.32882
OCT	WP_020791151.1	DinB_family_protein_CDS	ISGA_RS20895	ISGA_4640	7.72841	5.47213	3.18219	6.2348
OCT	WP_020791159.1	ribose-5-phosphate_isomerase_CDS	ISGA_RS23910	ISGA_13410	103.581	121.173	63.9832	86.2603
OCT	WP_020791166.1	MarR_family_transcriptional_regulator_CDS	ISGA_RS18625	ISGA_284	7.91123	7.86047	8.75957	22.5257
OCT	WP_020791168.1	NAD(P)-dependent_oxidoreductase_CDS	ISGA_RS18615	ISGA_281	1.09933	1.39192	1.4975	3.13015
OCT	WP_020791169.1	acyl-CoA_dehydrogenase_N-terminal_domain_protein_CDS	ISGA_RS18605		1.64042	0.946829	1.88878	1.98756
OCT	WP_020791170.1	acyl-CoA_dehydrogenase_N-terminal_domain_protein_CDS	ISGA_RS18575		2.91163	1.21433	1.4378	3.37754
OCT	WP_020791172.1	TetR/AcrR_family_transcriptional_regulator_CDS	ISGA_RS18570	ISGA_273	23.0034	26.6199	14.5471	34.1727
OCT	WP_020791200.1	exodeoxyribonuclease_VII_small_subunit_CDS	ISGA_RS14755	ISGA_1805	112.86	38.2792	83.1825	92.9195
OCT	WP_020791222.1	hypothetical_protein_CDS	ISGA_RS15400	ISGA_3345	7.03811	2.20447	4.69604	6.28109
OCT	WP_020791226.1	5-formyltetrahydrofolate_cyclo-ligase_CDS	ISGA_RS07735	ISGA_3119	1.31455	0.776363	0.356881	2.30335
OCT	WP_020791229.1	hypothetical_protein_CDS	ISGA_RS23885	ISGA_1907	1812.21	483.355	355.324	903.531
OCT	WP_020791244.1	bacterial_regulatory_s_tetR_family_protein_CDS	ISGA_RS00565		7.87756	5.4409	5.8061	7.02621
OCT	WP_020791247.1	type_1_glutamine_amidotransferase_domain-containing_protein_CDS	ISGA_RS00560	ISGA_665	1.19391	0.87845	2.19461	2.54956
OCT	WP_020791268.1	3-oxosteroid_1-dehydrogenase_CDS	ISGA_RS21840	ISGA_2597	0.442527	0.237831	0.885025	1.44901
OCT	WP_020791269.1	maoC_like_domain_protein_CDS	ISGA_RS21845	ISGA_2596	0.371267	0.298621	1.37271	2.26524
OCT	WP_020791276.1	TIGR03619_family_F420-dependent_LLM_class_oxidoreductase_CDS	ISGA_RS18970	ISGA_1377	25.034	8.27994	13.2903	15.4036
OCT	WP_020791277.1	NCS2_family_permease_CDS	ISGA_RS05815	ISGA_2962	6.23115	3.62976	3.52724	7.05226
OCT	WP_020791281.1	MarR_family_transcriptional_regulator_CDS	ISGA_RS05820	ISGA_2961	13.5247	9.60507	11.1377	17.8104
OCT	WP_020791311.1	phage_integrase_family_protein_CDS	ISGA_RS17150	ISGA_355	6.77602	9.64032	10.2859	17.1151
OCT	WP_020791320.1	putative_family_protein_CDS	ISGA_RS05345	ISGA_1234	2.36851	2.01133	2.72307	5.67099
OCT	WP_020791372.1	putative_endoglucanase_CDS	ISGA_RS09680	ISGA_537	2.9356	1.95335	2.91084	3.22401
OCT	WP_020791378.1	urea_ABC_transporter_permease_subunit_UrtC_CDS	ISGA_RS09660	ISGA_533	0.073354	0.093865	0.302038	0.313294
OCT	WP_020791389.1	TetR/AcrR_family_transcriptional_regulator_CDS	ISGA_RS21095	ISGA_860	7.16445	5.31354	5.1603	11.6568
OCT	WP_020791401.1	recombination_protein_RecR_CDS	ISGA_RS09405	ISGA_2418	73.8606	54.9229	61.2242	90.1303
OCT	WP_020791403.1	maoC_like_domain_protein_CDS	ISGA_RS21945	ISGA_2422	1.90006	1.4588	3.35294	4.65866
OCT	WP_020791411.1	glycosyltransferase_family_2_protein_CDS	ISGA_RS23220	ISGA_3416	17.0643	11.9517	16.2201	20.6555
OCT	WP_020791437.1	oleate_hydratase_CDS	ISGA_RS02200	ISGA_1062	3.66913	1.57925	2.77138	5.40166
OCT	WP_020791438.1	ATP-dependent_chaperone_ClpB_CDS	ISGA_RS02205	ISGA_1064	322.255	862.141	353.19	589.349
OCT	WP_020791449.1	carbon-nitrogen_hydrolase_family_protein_CDS	ISGA_RS11530	ISGA_1285	0.394243	0.224213	0.257667	1.74616
OCT	WP_020791465.1	FAD-binding_oxidoreductase_CDS	ISGA_RS23175	ISGA_454	23.0196	17.9987	19.4503	45.3464
OCT	WP_020791481.1	adenosylhomocysteinase_CDS	ISGA_RS17745	ISGA_2452	64.733	26.3329	59.0889	60.2554
OCT	WP_020791482.1	amino_acid_permease_CDS	ISGA_RS17740	ISGA_2451	15.5693	10.6081	10.9658	22.1291
OCT	WP_020791483.1	hypothetical_protein_CDS	ISGA_RS17750	ISGA_2453	79.1501	49.8924	45.5253	62.4471
OCT	WP_020791484.1	type_I_pantothenate_kinase_CDS	ISGA_RS14600	ISGA_4492	2.85717	2.22961	1.32247	5.06786
OCT	WP_020791512.1	TIGR03618_family_F420-dependent_PPOX_class_oxidoreductase_CDS	ISGA_RS11110	ISGA_877	55.5415	45.689	32.8826	39.536
OCT	WP_020791527.1	hypothetical_protein_CDS	ISGA_RS24250	ISGA_720	4.35143	2.54831	1.84475	3.68348
OCT	WP_020791551.1	putative_transmembrane_protein_CDS	ISGA_RS17335	ISGA_3222	96.837	52.8884	46.4599	75.8628
OCT	WP_020791567.1	phosphate_transport_system_regulatory_protein_PhoU_CDS	ISGA_RS19685	ISGA_1671	119.972	75.2524	87.9781	94.0074
OCT	WP_020791576.1	calcineurin-like_phosphoesterase_family_protein_CDS	ISGA_RS03060	ISGA_4924	11.8155	8.5619	8.04332	16.6321
OCT	WP_020791595.1	thymidylate_synthase_CDS	ISGA_RS03950	ISGA_1041	33.68	19.9654	17.8202	34.5989
OCT	WP_020791596.1	bacterial_regulatory_s_tetR_family_protein_CDS	ISGA_RS03940		0.711827	1.0566	1.08864	1.41875
OCT	WP_020791602.1	4-hydroxy-tetrahydrodipicolinate_reductase_CDS	ISGA_RS03925	ISGA_1034	27.6291	17.5042	32.2007	40.3428
OCT	WP_020791612.1	exodeoxyribonuclease_III_CDS	ISGA_RS15225	ISGA_2494	3.26224	2.44899	5.05312	5.88279
OCT	WP_020791615.1	bacterial_extracellular_solute-binding_s_3_family_protein_CDS	ISGA_RS04075		18.061	10.5374	11.1438	26.8515
OCT	WP_020791616.1	tRNA_(N6-isopentenyl_adenosine(37)-C2)-methylthiotransferase_MiaB_CDS	ISGA_RS04085	ISGA_791	30.6844	28.4743	28.5181	29.838
OCT	WP_020791618.1	amino_acid_ABC_transporter_permease_CDS	ISGA_RS04065	ISGA_786	6.45123	4.31604	7.29064	8.53346
OCT	WP_020791631.1	TetR/AcrR_family_transcriptional_regulator_CDS	ISGA_RS14425	ISGA_2126	19.1025	14.1316	17.9958	30.5948
OCT	WP_020791641.1	SMI1/KNR4_family_protein_CDS	ISGA_RS24830	ISGA_3477	0.268259	0.366152	0.420785	0.509211
OCT	WP_020791650.1	TrkA-N_domain_protein_CDS	ISGA_RS18255	ISGA_3978	7.27876	5.88041	9.62756	15.3476
OCT	WP_020791695.1	AraC_family_transcriptional_regulator_CDS	ISGA_RS00135	ISGA_1115	0.94085	0.288942	0.387397	0.535778
OCT	WP_020791706.1	hypothetical_protein_CDS	ISGA_RS04755	ISGA_5112	411.591	247.495	312.635	465.427
OCT	WP_020791720.1	50S_ribosomal_protein_L35_CDS	ISGA_RS16075	ISGA_3326	5236.45	3767.99	6446.29	10401.3
OCT	WP_020791743.1	2Fe-2S_iron-sulfur_cluster_binding_domain_protein_CDS	ISGA_RS10280	ISGA_1194	0.686329	0.702589	0.427458	0.574762
OCT	WP_020791788.1	ribD_C-terminal_domain_protein_CDS	ISGA_RS05720	ISGA_3021	8.84309	3.24828	5.38524	10.0716
OCT	WP_020791804.1	TetR/AcrR_family_transcriptional_regulator_CDS	ISGA_RS14205	ISGA_1535	8.8459	6.36128	9.03053	18.9423
OCT	WP_020791810.1	class_Ib_ribonucleoside-diphosphate_reductase_assembly_flavoprotein_NrdI_CDS	ISGA_RS22925	ISGA_1863	107.7	93.6377	74.3242	180.594
OCT	WP_020791814.1	glutaredoxin-like_protein_NrdH_CDS	ISGA_RS22930	ISGA_1864	1656.54	1458.5	1076.21	2716.19
OCT	WP_020791815.1	acyl-CoA_dehydrogenase_CDS	ISGA_RS10225	ISGA_3519	9.84578	5.6356	3.18841	7.6566
OCT	WP_020791830.1	fatty_acid_desaturase_family_protein_CDS	ISGA_RS14615	ISGA_1739	88.3268	53.5434	87.8161	109.455
OCT	WP_020791837.1	winged_helix_DNA-binding_domain-containing_protein_CDS	ISGA_RS19760	ISGA_1026	4.41555	2.7259	2.45851	3.35905
OCT	WP_020791849.1	alkanesulfonate_monooxygenase_CDS	ISGA_RS24605	ISGA_1835	2.23176	1.0411	2.3264	4.18271
OCT	WP_020791854.1	sulfite_exporter_TauE/SafE_family_protein_CDS	ISGA_RS07915	ISGA_2539	0.782152	0.733959	3.60392	3.8973
OCT	WP_020791909.1	DUF1269_domain-containing_protein_CDS	ISGA_RS05745	ISGA_952	12.0563	166.142	11.8196	20.6849
OCT	WP_020791914.1	hypothetical_protein_CDS	ISGA_RS05755	ISGA_950	106.3	153.803	102.053	174.574
OCT	WP_020791925.1	DNA-binding_response_regulator_CDS	ISGA_RS19630	ISGA_5300	108.445	44.5285	68.7114	96.1186
OCT	WP_020791972.1	NAD-dependent_deacylase_CDS	ISGA_RS01230	ISGA_2151	7.85306	6.72904	8.75957	10.9316
OCT	WP_020792003.1	TetR/AcrR_family_transcriptional_regulator_CDS	ISGA_RS02065	ISGA_3699	4.92608	4.00721	3.51852	6.5121
OCT	WP_020792011.1	sulfate_adenylyltransferase_subunit_2_CDS	ISGA_RS14030	ISGA_2731	273.479	157.214	154.72	169.971
OCT	WP_020792014.1	phosphoadenylyl-sulfate_reductase_CDS	ISGA_RS14025	ISGA_2730	311.262	202.37	180.475	270.48
OCT	WP_020792030.1	alpha/beta_hydrolase_fold_protein_CDS	ISGA_RS10855	ISGA_3508	0.244317	0.053594	0.287423	1.09316
OCT	WP_020792056.1	transcriptional_regulator_CDS	ISGA_RS02885	ISGA_1823	25.2287	20.2922	21.1999	42.1882
OCT	WP_020792078.1	PadR_family_transcriptional_regulator_CDS	ISGA_RS07145	ISGA_1091	1.95786	2.00425	7.03112	7.33506
OCT	WP_020792090.1	AMP-binding_enzyme_family_protein_CDS	ISGA_RS11195	ISGA_3115	1.38902	0.511397	1.31874	3.05297
OCT	WP_020792111.1	hydroxyisourate_hydrolase_CDS	ISGA_RS17520	ISGA_626	20.7855	19.3629	31.2995	31.9586
OCT	WP_020792136.1	putative_membrane_protein_CDS	ISGA_RS09525	ISGA_3685	95.9246	56.4276	41.7959	45.5212
OCT	WP_020792137.1	hypothetical_protein_CDS	ISGA_RS00640	ISGA_5089	0	0	0.454598	0.550129
OCT	WP_020792171.1	penicillin-binding_protein_2_CDS	ISGA_RS14270	ISGA_2708	15.3324	7.11843	17.8513	21.7154
OCT	WP_020792186.1	capsular_exopolysaccharide_family_domain_protein_CDS	ISGA_RS25635	none	152.448	85.9109	96.0857	103.718
OCT	WP_020792197.1	XRE_family_transcriptional_regulator_CDS	ISGA_RS05045	ISGA_4241	8.82739	6.89778	3.84141	4.80625
OCT	WP_020792223.1	N-acetyltransferase_CDS	ISGA_RS04025	ISGA_1971	14.4892	12.4282	5.76119	13.1703
OCT	WP_020792268.1	CoA_transferase_subunit_A_CDS	ISGA_RS18775	ISGA_425	3.12571	1.47681	3.81862	4.10763
OCT	WP_020792271.1	benzoate_12-dioxygenase_large_subunit_CDS	ISGA_RS18750		0.253588	0.07211	0.198887	0.401136
OCT	WP_020792303.1	peptidase_M20/M25/M40_family_protein_CDS	ISGA_RS06805	ISGA_4213	24.4775	13.0886	15.2675	20.2015
OCT	WP_020792306.1	phosphotransferase_family_protein_CDS	ISGA_RS20750	ISGA_2499	2.42121	1.49101	1.37969	2.90838
OCT	WP_020792307.1	hypothetical_protein_CDS	ISGA_RS20745	ISGA_2500	2.3505	0.725676	1.09731	1.91217
OCT	WP_020792328.1	CPBP_family_intramembrane_metalloprotease_CDS	ISGA_RS20725	ISGA_1596	4.22759	1.79712	3.28756	4.6925
OCT	WP_020792342.1	uracil-xanthine_permease_family_protein_CDS	ISGA_RS01560	ISGA_1629	1.35641	0.839589	2.11527	3.05378
OCT	WP_020792352.1	electron_transfer_flavoprotein_subunit_beta/FixAfamily_protein_CDS	ISGA_RS02545	ISGA_1278	367.207	171.154	329.881	410.132
OCT	WP_020792360.1	hypothetical_protein_CDS	ISGA_RS01770	ISGA_3822	3.18797	2.52179	1.47744	4.95116
OCT	WP_020792362.1	hypothetical_protein_CDS	ISGA_RS01765	ISGA_3824	0.161489	0.082658	0.569944	0.919619
OCT	WP_020792370.1	3-dehydroquinate_synthase_II_family_protein_CDS	ISGA_RS05025	ISGA_2055	0.503245	0.128792	0.761188	1.2282
OCT	WP_020792401.1	DUF3224_domain-containing_protein_CDS	ISGA_RS22105	ISGA_4067	1.08198	0.632921	0.363679	0.880207
OCT	WP_020792437.1	NUDIX_domain-containing_protein_CDS	ISGA_RS18465	ISGA_2997	4.61644	2.87979	1.69717	5.75069
OCT	WP_020792448.1	transcriptional_regulator_CDS	ISGA_RS09010	ISGA_2413	37.7524	24.7581	29.8401	63.8238
OCT	WP_020792454.1	hypothetical_protein_CDS	ISGA_RS01815	ISGA_841	128.246	71.9133	43.2403	47.117
OCT	WP_020792457.1	CoA_transferase_subunit_A_CDS	ISGA_RS01790	ISGA_848	0.708719	0.459489	1.22285	1.61435
OCT	WP_020792492.1	Fe-S_cluster_assembly_protein_SufB_CDS	ISGA_RS04955	ISGA_3930	405.647	738.163	140.461	151.885
OCT	WP_020792515.1	succinate-semialdehyde_dehydrogenase_(NADP(+))_CDS	ISGA_RS24865	ISGA_1854	19.202	15.0864	19.0492	19.5467
OCT	WP_020792520.1	RNA_methyltransferase_TrmH_group_3_CDS	ISGA_RS11015		33.6035	22.7354	16.8126	41.7911
OCT	WP_020792532.1	hypothetical_protein_CDS	ISGA_RS19300	ISGA_3867	2.45248	2.28906	3.73377	6.98298
OCT	WP_020792546.1	ABC_transporter_ATP-binding_protein_CDS	ISGA_RS21405	ISGA_1106	4.16692	3.68396	8.24444	9.84214
OCT	WP_020792561.1	aldo/keto_reductase_CDS	ISGA_RS23205	ISGA_4646	8.3658	4.59602	6.10193	12.5452
OCT	WP_020792574.1	DNA-binding_response_regulator_CDS	ISGA_RS18130	ISGA_2171	47.0127	13.1041	36.752	38.8345
OCT	WP_020792583.1	YccF_domain-containing_protein_CDS	ISGA_RS08620	ISGA_1334	73.9011	45.0359	30.501	49.4079
OCT	WP_020792587.1	hypothetical_protein_CDS	ISGA_RS08625	ISGA_1335	34.4932	21.3333	6.76315	12.2766
OCT	WP_020792636.1	NADP-specific_glutamate_dehydrogenase_CDS	ISGA_RS00035	ISGA_1572	88.0028	67.7393	71.8637	143.711
OCT	WP_020792646.1	cell_division_protein_ZapE_CDS	ISGA_RS04375	ISGA_2395	20.4939	12.2706	12.579	13.2894
OCT	WP_020792667.1	TIGR03560_family_F420-dependent_LLM_class_oxidoreductase_CDS	ISGA_RS11545	ISGA_2776	8.15058	5.02573	4.03731	11.6715
OCT	WP_020792672.1	hypothetical_protein_CDS	ISGA_RS11595	ISGA_4425	1.21571	0.871155	0.572079	0.692298
OCT	WP_020792676.1	polyphosphate_kinase_2_family_protein_CDS	ISGA_RS19975	ISGA_3558	8.23668	4.24085	7.45377	11.518
OCT	WP_020792708.1	hypothetical_protein_CDS	ISGA_RS21720	ISGA_2582	14.7713	10.0648	12.6181	13.9302
OCT	WP_020792730.1	ArsR_family_transcriptional_regulator_CDS	ISGA_RS08045	ISGA_3702	502.339	904.905	42.9134	55.4522
OCT	WP_020792733.1	FAD_binding_domain_in_molybdopterin_dehydrogenase_family_protein_CDS	ISGA_RS16175	ISGA_2943	1.47542	1.03489	2.05717	2.95625
OCT	WP_020792745.1	DNA-binding_protein_CDS	ISGA_RS12155	ISGA_3481	75.4609	49.8424	49.9358	97.9511
OCT	WP_020792758.1	excalibur_calcium-binding_domain_protein_CDS	ISGA_RS22565	ISGA_12845	108.318	160.234	98.1528	155.405
OCT	WP_020792767.1	MaoC_family_dehydratase_CDS	ISGA_RS12480	ISGA_2166	0.945417	0.591443	0.865061	1.4955
OCT	WP_020792784.1	sulfate_ABC_transporter_permease_subunit_CysT_CDS	ISGA_RS14055	ISGA_1465	317.773	112.677	146.471	197.108
OCT	WP_020792795.1	nuclear_transport_factor_2_family_protein_CDS	ISGA_RS23230	ISGA_4108	0.144264	0.369204	0.678867	1.64305
OCT	WP_020792796.1	short_chain_dehydrogenase_family_protein_CDS	ISGA_RS23235	ISGA_4107	0.901648	0.61534	2.68718	2.90957
OCT	WP_020792811.1	FAD-dependent_oxidoreductase_CDS	ISGA_RS15765	ISGA_3131	10.714	12.0646	3.15107	7.6265
OCT	WP_020792849.1	hypothetical_protein_CDS	ISGA_RS10935	ISGA_2860	201.871	214.873	125.491	336.382
OCT	WP_020792851.1	MFS_transporter_CDS	ISGA_RS10945	ISGA_2864	3.02827	2.47033	2.85747	6.10756
OCT	WP_020792854.1	hypothetical_protein_CDS	ISGA_RS20620	ISGA_2780	12.8395	9.15625	6.61895	15.1982
OCT	WP_020792894.1	MFS_transporter_CDS	ISGA_RS08030	ISGA_2220	10.7265	4.18935	4.63612	6.30752
OCT	WP_020792898.1	XRE_family_transcriptional_regulator_CDS	ISGA_RS04035	ISGA_5031	639.328	433.937	189.234	449.786
OCT	WP_020792900.1	putative_beta-hydroxyacyl-[acyl-carrier-protein]dehydratase_subunit_CDS	ISGA_RS21880	ISGA_4999	1.37394	0.527434	1.01022	1.95602
OCT	WP_020792904.1	phosphotransferase_family_protein_CDS	ISGA_RS12510	ISGA_3375	1.62297	1.19281	0.930178	2.72526
OCT	WP_020792907.1	AMP-binding_enzyme_family_protein_CDS	ISGA_RS06285	ISGA_1915	0.373096	0.43286	0.731537	0.849855
OCT	WP_020792918.1	hypothetical_protein_CDS	ISGA_RS08225	ISGA_1366	0.393446	0.113278	0.405006	1.54036
OCT	WP_020792920.1	DUF305_domain-containing_protein_CDS	ISGA_RS08230	ISGA_1365	0.627233	0.200654	0.368949	0.892964
OCT	WP_020792935.1	class_I_SAM-dependent_methyltransferase_CDS	ISGA_RS10915	ISGA_3062	4.25696	3.67691	5.94704	6.56548
OCT	WP_020792936.1	aminotransferase_class_I_and_II_family_protein_CDS	ISGA_RS10920	ISGA_3064	4.62204	2.7063	2.05967	3.78859
OCT	WP_020792941.1	hypothetical_protein_CDS	ISGA_RS10800	ISGA_3907	23.0005	11.5986	22.8157	26.4477
OCT	WP_020792959.1	MerR_family_transcriptional_regulator_CDS	ISGA_RS09235	ISGA_5248	14.4865	7.01487	9.19299	20.7093
OCT	WP_020792965.1	hypothetical_protein_CDS	ISGA_RS21620	ISGA_4421	13.3591	1.75183	2.85747	4.7154
OCT	WP_020792973.1	NAD(P)-dependent_alcohol_dehydrogenase_CDS	ISGA_RS08550	ISGA_2712	3.38118	2.11749	6.13039	7.24876
OCT	WP_020792982.1	DNA-binding_response_regulator_CDS	ISGA_RS17760	ISGA_2477	119.925	95.5411	135.21	239.349
OCT	WP_020792991.1	methylmalonyl-CoA_epimerase_CDS	ISGA_RS01035	ISGA_3313	14.8425	12.9221	9.79134	21.3281
OCT	WP_020793013.1	undecaprenyl-diphosphate_phosphatase_CDS	ISGA_RS06830	ISGA_5096	9.28971	4.83881	6.36437	12.9141
OCT	WP_020793050.1	transcriptional_regulator_CDS	ISGA_RS06685	ISGA_3900	11.8185	10.7353	5.0915	12.7969
OCT	WP_020793059.1	nucleotide_exchange_factor_GrpE_CDS	ISGA_RS09690	ISGA_08695	5.13246	2.62703	4.07973	4.34461
OCT	WP_020793066.1	DUF2127_domain-containing_protein_CDS	ISGA_RS06495	ISGA_4590	3.80595	3.00558	1.4072	5.26355
OCT	WP_020793069.1	DNA-binding_response_regulator_CDS	ISGA_RS03740	ISGA_3500	49.1594	35.9974	23.9817	27.9051
OCT	WP_020793104.1	transcriptional_repressor_CDS	ISGA_RS13940	ISGA_3516	36.2102	101.9	29.361	45.184
OCT	WP_020793105.1	ArsR_family_transcriptional_regulator_CDS	ISGA_RS13935	ISGA_3517	11.985	24.0266	9.20387	25.1198
OCT	WP_020793121.1	hypothetical_protein_CDS	ISGA_RS09100	ISGA_5132	91.5777	39.9083	61.6754	73.6833
OCT	WP_020793140.1	ABC_transporter_permease_CDS	ISGA_RS11245	ISGA_09225	0.169944	0.202965	0.533141	1.45165
OCT	WP_020793155.1	XRE_family_transcriptional_regulator_CDS	ISGA_RS00535	ISGA_5069	24.2442	13.173	20.1846	38.3084
OCT	WP_020793181.1	isopentenyl-diphosphate_Delta-isomerase_CDS	ISGA_RS20665	ISGA_3784	75.3099	41.4532	57.2164	81.746
OCT	WP_020793225.1	biliverdin-producing_heme_oxygenase_CDS	ISGA_RS13295	ISGA_3239	8.38742	11.2478	8.68318	13.1349
OCT	WP_020793228.1	proteasome_subunit_beta_CDS	ISGA_RS06940	ISGA_3203	157.586	95.9753	135.144	206.07
OCT	WP_020793229.1	ubiquitin-like_protein_Pup_CDS	ISGA_RS06935	ISGA_3202	1693.9	1103.98	1355.25	2953.11
OCT	WP_020793271.1	1-acyl-sn-glycerol-3-phosphate_acyltransferase_CDS	ISGA_RS22325	ISGA_3439	8.11483	7.42335	7.58308	17.37
OCT	WP_020793290.1	preprotein_translocase_subunit_SecG_CDS	ISGA_RS04875	ISGA_5236	1798.11	1257.12	1770.13	1788.2
OCT	WP_020793293.1	phosphogluconate_dehydrogenase_(NADP(+)-dependent_decarboxylating)_CDS	ISGA_RS00270		32.1371	20.4619	35.0909	37.5344
OCT	WP_020793317.1	delta(5)-3-ketosteroid_isomerase_CDS	ISGA_RS10960	ISGA_4879	18.5482	11.7542	8.57242	8.80207
OCT	WP_020793329.1	DUF2550_domain-containing_protein_CDS	ISGA_RS18065	ISGA_1603	371.807	287.475	135.58	224.519
OCT	WP_020793342.1	WXG100_family_type_VII_secretion_target_CDS	ISGA_RS17735	ISGA_5249	21.7117	7.62038	8.75739	15.8966
OCT	WP_020793359.1	DUF2867_domain-containing_protein_CDS	ISGA_RS19150	ISGA_3361	8.35716	1.04593	1.75675	2.75997
OCT	WP_020793411.1	ABC_transporter_ATP-binding_protein_CDS	ISGA_RS05860	ISGA_4939	9.79376	4.77419	5.48653	10.4904
OCT	WP_020793416.1	RNA_polymerase_sigma_factor_SigE_CDS	ISGA_RS17375	ISGA_4918	581.176	773.606	264.095	304.966
OCT	WP_020793453.1	hypothetical_protein_CDS	ISGA_RS10200	ISGA_3692	366.197	165.453	164.877	231.706
OCT	WP_020793454.1	glyoxalase/Bleomycin_resistance_/Dioxygenase_superfamily_protein_CDS	ISGA_RS10195	ISGA_3693	62.3313	25.8844	27.9479	54.2475
OCT	WP_020793457.1	acyl-CoA_dehydrogenase_N-terminal_domain_protein_CDS	ISGA_RS02520		0.178544	0.091387	0.336073	0.50837
OCT	WP_020793465.1	transcriptional_regulator_CDS	ISGA_RS18880	ISGA_4178	33.8054	19.6627	15.3656	30.6264
OCT	WP_020793470.1	VOC_family_protein_CDS	ISGA_RS19325	ISGA_5020	9.05568	3.73217	3.80479	5.86007
OCT	WP_020793482.1	hypothetical_protein_CDS	ISGA_RS04925	ISGA_2553	76.7449	52.5471	85.253	96.7204
OCT	WP_020793522.1	RNA_polymerase_sigma_factor_CDS	ISGA_RS04255	ISGA_3266	191.267	115.288	173.302	230.515
OCT	WP_020793526.1	acetoacetate_decarboxylase_family_protein_CDS	ISGA_RS16425	ISGA_2398	0.19321	0.131858	0.227299	0.366753
OCT	WP_020793528.1	DNA-binding_response_regulator_CDS	ISGA_RS16420	ISGA_2396	5.22073	4.3375	3.47148	10.3409
OCT	WP_020793537.1	DUF2236_domain-containing_protein_CDS	ISGA_RS20830	ISGA_3647	0.048738	0.19957	0.51603	0.9714
OCT	WP_020793611.1	DUF4193_domain-containing_protein_CDS	ISGA_RS04275	ISGA_3805	6388.21	9762.65	1297.55	1541.97
OCT	WP_020793624.1	regulator_of_chromosome_condensation_family_protein_CDS	ISGA_RS13440	ISGA_4115	2.51298	1.85793	1.47818	3.67699
OCT	WP_020793672.1	enoyl-CoA_hydratase/isomerase_family_protein_CDS	ISGA_RS08275	ISGA_2663	0.827742	0.605252	0.973784	2.69353
OCT	WP_020793700.1	hypothetical_protein_CDS	ISGA_RS23110	ISGA_2880	88.3841	68.9025	105.578	120.021
OCT	WP_020793708.1	phosphatidylserine_decarboxylase_family_protein_CDS	ISGA_RS10035	ISGA_4582	22.1874	21.9069	13.2927	22.033
OCT	WP_020793711.1	acyl-CoA_dehydrogenase_N-terminal_domain_protein_CDS	ISGA_RS01910		0.30148	0.188603	0.236447	0.286135
OCT	WP_020793714.1	FAD:protein_FMN_transferase_CDS	ISGA_RS18800	ISGA_2226	3.64902	2.19351	1.74708	2.53707
OCT	WP_020793717.1	ethanolamine_utilization_-like_protein_CDS	ISGA_RS01680	ISGA_3932	0.961758	0.246136	0.282861	1.36921
OCT	WP_020793734.1	N-acetylglutaminylglutamine_amidotransferase_CDS	ISGA_RS16625	ISGA_3971	11.7009	6.69182	9.25727	15.1119
OCT	WP_020793738.1	pyridoxal_phosphate-dependent_aminotransferase_CDS	ISGA_RS11445	ISGA_4411	35.14	13.5889	22.6078	25.1056
OCT	WP_020793758.1	GAP_family_protein_CDS	ISGA_RS05705	ISGA_2345	2.70494	50.6976	2.90141	8.60791
OCT	WP_020793801.1	alpha/beta_hydrolase_fold_family_protein_CDS	ISGA_RS18270	ISGA_2384	11.4143	9.18952	16.5753	16.5885
OCT	WP_020793853.1	LysR_family_transcriptional_regulator_CDS	ISGA_RS12300	ISGA_2454	0.192352	0.270749	0.282861	1.09537
OCT	WP_020793877.1	sulfate_adenylyltransferase_subunit_CysD_CDS	ISGA_RS19480	ISGA_1757	7.50171	3.9874	9.05156	12.0491
OCT	WP_020793950.1	MBL_fold_metallo-hydrolase_CDS	ISGA_RS15320	ISGA_5041	22.0344	13.5015	14.494	29.2332
OCT	WP_020793985.1	DNA-binding_response_regulator_CDS	ISGA_RS04740	ISGA_2908	6.90801	4.30264	7.63725	12.3229
OCT	WP_020793993.1	peroxide_stress_protein_YaaA_CDS	ISGA_RS03770	ISGA_3512	3.16676	2.39757	3.02696	7.70181
OCT	WP_020794013.1	citrate_synthase_2_CDS	ISGA_RS05875	ISGA_3781	7.644	6.01059	5.21314	10.5144
OCT	WP_020794014.1	hypothetical_protein_CDS	ISGA_RS05870	ISGA_3780	5256.44	3729.66	6017.02	6817.12
OCT	WP_020794021.1	superoxide_dismutase_family_protein_CDS	ISGA_RS10095	ISGA_3830	59.0653	47.2551	57.0707	134.087
OCT	WP_020794059.1	methyltransferase_domain-containing_protein_CDS	ISGA_RS06185	ISGA_3141	3.55153	2.79017	2.81781	6.58476
OCT	WP_020794158.1	acyl-ACP_desaturase_CDS	ISGA_RS19700	ISGA_2613	291.571	132.132	266.092	274.779
OCT	WP_020794165.1	prokaryotic_dksA/traR_C4-type_zinc_finger_familyprotein_CDS	ISGA_RS00525	ISGA_5029	52.2551	44.5776	3.41526	8.26592
OCT	WP_020794232.1	nitroreductase_family_protein_CDS	ISGA_RS13220	ISGA_4390	15.328	14.563	12.493	13.4069
OCT	WP_020794238.1	long-chain_fatty_acidnoneCoA_ligase_CDS	ISGA_RS12210	ISGA_3310	58.0599	24.1903	60.9705	61.7332
OCT	WP_020794291.1	putative_membrane_protein_CDS	ISGA_RS19020	ISGA_5684	767.41	668.286	294.127	662.437
OCT	WP_020794304.1	DUF3151_domain-containing_protein_CDS	ISGA_RS20000	ISGA_3408	49.8053	36.2171	40.4087	92.9107
OCT	WP_020794305.1	putative_membrane_protein_CDS	ISGA_RS19995	ISGA_3407	20.8803	14.7876	20.6786	26.5915
OCT	WP_020794346.1	hypothetical_protein_CDS	ISGA_RS10555	ISGA_4467	0.378314	0.038728	0.178024	0.215435
OCT	WP_020794347.1	UDP-N-acetylenolpyruvoylglucosamine_reductase_CDS	ISGA_RS19885	ISGA_5081	4.72633	6.01789	4.77902	7.0067
OCT	WP_020794361.1	Fpg/Nei_family_DNA_glycosylase_CDS	ISGA_RS08140	ISGA_5100	10.7692	6.3403	5.65061	7.48587
OCT	WP_020794370.1	hypothetical_protein_CDS	ISGA_RS13180	ISGA_5014	18.4337	196.088	8.72155	17.1151
OCT	WP_020794374.1	hypothetical_protein_CDS	ISGA_RS10055	ISGA_5605	30.0096	19.2265	13.2091	29.6447
OCT	WP_020794437.1	hypothetical_protein_CDS	ISGA_RS17960	ISGA_5220	3.60659	1.96909	2.54575	4.10763
OCT	WP_020794457.1	acylphosphatase_family_protein_CDS	ISGA_RS23730	ISGA_4289	439.847	575.653	94.2768	101.124
OCT	WP_020794502.1	MerR_family_transcriptional_regulator_CDS	ISGA_RS10835	ISGA_5743	3.41676	2.76902	2.67973	6.48572
OCT	WP_020794613.1	hypothetical_protein_CDS	ISGA_RS09480	ISGA_5456	5.5486	9.5141	0.652756	2.36979
OCT	WP_020794643.1	urea_carboxylase-associated_protein_1_CDS	ISGA_RS03885	ISGA_4674	0	0.076917	0.353576	0.641818
OCT	WP_020794724.1	hypothetical_protein_CDS	ISGA_RS24770	ISGA_738	1.35247	1.22876	2.06842	2.21427
OCT	WP_020794838.1	hypothetical_protein_CDS	ISGA_RS09925	ISGA_2890	8.55746	3.12145	3.47148	4.76112
OCT	WP_020794859.1	hypothetical_protein_CDS	ISGA_RS10165	ISGA_5183	132.001	473.688	113.144	236.873
OCT	WP_053775994.1	hypothetical_protein_CDS	ISGA_RS00060	ISGA_05835	2.14489	2.51286	2.18688	2.98572
OCT	WP_053775996.1	hypothetical_protein_CDS	ISGA_RS00095	ISGA_1954	20.1117	18.8485	3.85164	6.48106
OCT	WP_053775997.1	ABC_transporter_ATP-binding_protein_CDS	ISGA_RS00110	ISGA_05850	7.73588	2.54162	1.84475	2.97655
OCT	WP_053775998.1	ABC_transporter_ATP-binding_protein_CDS	ISGA_RS00115	ISGA_05855	4.67456	1.02158	0.741481	3.14054
OCT	WP_053776001.1	PaaI_family_thioesterase_CDS	ISGA_RS00145	ISGA_05865	6.02816	3.36239	4.54598	9.90233
OCT	WP_053776007.1	acyl-CoA_thioesterase_CDS	ISGA_RS00205	ISGA_3445	12.1722	9.314	14.0306	23.1054
OCT	WP_053776014.1	penicillinase_repressor_CDS	ISGA_RS00260	ISGA_4079	330.436	375.702	200.351	540.975
OCT	WP_053776037.1	G/U_mismatch-specific_DNA_glycosylase_CDS	ISGA_RS00375	ISGA_694	5.06246	3.60736	2.5691	6.21798
OCT	WP_053776040.1	hypothetical_protein_CDS	ISGA_RS00460	ISGA_05960	1.7779	1.00101	0.806752	2.74806
OCT	WP_053776041.1	hypothetical_protein_CDS	ISGA_RS00465	none	3.14122	3.05685	2.05302	3.31261
OCT	WP_053776044.1	RNA-directed_DNA_polymerase_CDS	ISGA_RS00490	ISGA_05985	0.44552	0.684113	0.786187	0.906096
OCT	WP_053776045.1	DUF692_domain-containing_protein_CDS	ISGA_RS00500	ISGA_2183	0.109291	0.08391	0.064287	0.155592
OCT	WP_053776059.1	FO_synthase_CDS	ISGA_RS00700	ISGA_06050	12.6291	9.90923	9.96163	12.5702
OCT	WP_053776060.1	TetR/AcrR_family_transcriptional_regulator_CDS	ISGA_RS00725	ISGA_1931	0.443433	0.862484	1.46068	2.7777
OCT	WP_053776064.1	NUDIX_domain-containing_protein_CDS	ISGA_RS00735	ISGA_5725	2.75798	1.19448	2.74542	3.62438
OCT	WP_053776089.1	iron_ABC_transporter_permease_CDS	ISGA_RS00920	ISGA_5242	0.432791	0.362491	2.22174	2.35255
OCT	WP_053776091.1	Pyoverdin_chromophore_biosynthetic_protein_pvcC_CDS	ISGA_RS00945	ISGA_4323	0.309136	0.121716	0.251777	0.473958
OCT	WP_053776094.1	XRE_family_transcriptional_regulator_CDS	ISGA_RS00970	ISGA_2485	1.66886	2.42023	1.17798	3.80141
OCT	WP_053776098.1	IS3_family_transposase_CDS	ISGA_RS00990	ISGA_06140	11.7214	8.07633	10.0769	15.4036
OCT	WP_053776102.1	DUF3416_domain-containing_protein_CDS	ISGA_RS01070	ISGA_06160	32.1999	14.8598	29.8603	30.5962
OCT	WP_053776104.1	amidase_CDS	ISGA_RS01080	ISGA_4821	9.27409	7.12036	9.49605	9.53558
OCT	WP_053776105.1	ATP-dependent_Clp_protease_adapter_ClpS_CDS	ISGA_RS01090	ISGA_4628	253.65	126.07	160.131	195.627
OCT	WP_053776109.1	MoaD/ThiS_family_protein_CDS	ISGA_RS01120	ISGA_1947	631.878	950.059	178.994	211.874
OCT	WP_053776112.1	cyclase_CDS	ISGA_RS01175	ISGA_06185	5.1467	3.62219	4.12824	10.4911
OCT	WP_053776113.1	hypothetical_protein_CDS	ISGA_RS01185	ISGA_2259	0.505802	0.720398	0.569172	2.06634
OCT	WP_053776118.1	HIT_family_protein_CDS	ISGA_RS01235	ISGA_2150	12.2388	11.1669	11.2681	18.6864
OCT	WP_053776129.1	hypothetical_protein_CDS	ISGA_RS01370	ISGA_30	479.432	211.82	245.128	527.36
OCT	WP_053776131.1	hypothetical_protein_CDS	ISGA_RS01380	ISGA_28	0.733544	0.586658	1.45626	1.69701
OCT	WP_053776145.1	NADPH-dependent_24-dienoyl-CoA_reductase_CDS	ISGA_RS01545		8.4731	3.30083	7.69204	8.36488
OCT	WP_053776148.1	NAD(P)/FAD-dependent_oxidoreductase_CDS	ISGA_RS01010	ISGA_4681	2.15988	0.740493	2.06153	2.3207
OCT	WP_053776156.1	hypothetical_protein_CDS	ISGA_RS01610	ISGA_1296	8.78529	4.14171	3.53576	7.50433
OCT	WP_053776159.1	glutamine_amidotransferase_CDS	ISGA_RS01640	ISGA_06310	0.100183	0.205113	1.11966	1.28364
OCT	WP_053776168.1	PucR_family_transcriptional_regulator_CDS	ISGA_RS01695	ISGA_06335	0.507971	0.650007	1.19519	1.6633
OCT	WP_053776170.1	histidine_phosphatase_family_protein_CDS	ISGA_RS01755	ISGA_4996	4.91808	3.15807	4.31305	7.63816
OCT	WP_053776180.1	nitroreductase_family_deazaflavin-dependent_oxidoreductase_CDS	ISGA_RS01840	ISGA_5184	30.8158	20.7502	25.2964	43.2861
OCT	WP_053776181.1	acetyl-CoA_acetyltransferase_CDS	ISGA_RS01845	ISGA_5185	1.98658	2.06996	3.88123	5.85843
OCT	WP_053776183.1	lipid-transfer_protein_CDS	ISGA_RS01870	ISGA_1917	0.850994	0.435577	1.00114	1.26921
OCT	WP_053776187.1	3-oxoacyl-ACP_reductase_CDS	ISGA_RS01920	ISGA_506	1.31455	0.931636	1.01116	1.43959
OCT	WP_053776188.1	ABC_transporter_permease_CDS	ISGA_RS01925	ISGA_505	83.6645	28.2698	15.1709	24.8966
OCT	WP_053776196.1	A/G-specific_adenine_glycosylase_CDS	ISGA_RS02000	ISGA_06395	6.53175	4.10888	1.81839	6.95648
OCT	WP_053776210.1	DUF1275_domain-containing_protein_CDS	ISGA_RS02175	ISGA_3233	0.927409	0.988939	1.09104	1.54036
OCT	WP_053776211.1	short-chain_dehydrogenase_CDS	ISGA_RS02180	ISGA_3232	1.45007	0.713667	2.95255	3.01721
OCT	WP_053776212.1	DNA-3-methyladenine_glycosylase_I_CDS	ISGA_RS02210	ISGA_06475	9.79376	15.2297	5.59626	10.8888
OCT	WP_053776213.1	hypothetical_protein_CDS	ISGA_RS01825	ISGA_4744	1.31688	0.947299	0.921159	2.12813
OCT	WP_053776215.1	TetR/AcrR_family_transcriptional_regulator_CDS	ISGA_RS01835	ISGA_06365	7.67855	6.29731	5.64582	9.93782
OCT	WP_053776220.1	peptidase_S16_CDS	ISGA_RS01980	ISGA_06390	45.5478	32.3351	51.4283	76.0243
OCT	WP_053776221.1	hypothetical_protein_CDS	ISGA_RS02035	ISGA_06410	1.44132	1.03081	0.905878	2.69844
OCT	WP_053776227.1	oxidoreductase_CDS	ISGA_RS02245	ISGA_06490	0.094085	0.240785	0.166027	0.267889
OCT	WP_053776236.1	oxidoreductase_CDS	ISGA_RS02270	ISGA_362	1.51293	0.610125	1.56413	1.56647
OCT	WP_053776238.1	hypothetical_protein_CDS	ISGA_RS02300	ISGA_1722	36.7662	17.4924	33.2842	38.7832
OCT	WP_053776239.1	arsenic_resistance_protein_CDS	ISGA_RS02325	ISGA_1727	2.50037	1.86153	2.03232	3.88327
OCT	WP_053776246.1	hypothetical_protein_CDS	ISGA_RS02435	ISGA_06530	17.3741	13.3393	15.3602	23.1054
OCT	WP_053776247.1	hypothetical_protein_CDS	ISGA_RS02465	ISGA_06545	1.99514	1.57108	3.70127	3.71435
OCT	WP_053776248.1	alkaline_ceramidase_CDS	ISGA_RS02470	ISGA_5351	13.7363	0.230368	0.254151	0.35882
OCT	WP_053776257.1	hypothetical_protein_CDS	ISGA_RS02380	ISGA_115	16.0674	12.0868	22.2435	22.8744
OCT	WP_053776259.1	carboxylatenoneamine_ligase_CDS	ISGA_RS02445	ISGA_2438	18.5178	18.5026	10.3082	17.5753
OCT	WP_053776262.1	DUF1957_domain-containing_protein_CDS	ISGA_RS02535	ISGA_06565	13.4264	6.79671	12.9023	19.5346
OCT	WP_053776273.1	hypothetical_protein_CDS	ISGA_RS02640	ISGA_5290	40.3235	17.3706	15.8333	19.386
OCT	WP_053776274.1	quinone_oxidoreductase_CDS	ISGA_RS02575	ISGA_06580	7.49717	2.68181	3.25736	8.00503
OCT	WP_053776276.1	FUSC_family_protein_CDS	ISGA_RS02675	ISGA_296	0.386421	0.178009	0.727357	1.98047
OCT	WP_053776281.1	hypothetical_protein_CDS	ISGA_RS02685	ISGA_298	4.27863	2.53398	2.81983	4.46482
OCT	WP_053776288.1	MerR_family_transcriptional_regulator_CDS	ISGA_RS02805	ISGA_06640	535.048	1731.46	350.914	375.124
OCT	WP_053776289.1	molecular_chaperone_DnaJ_CDS	ISGA_RS02810	ISGA_4076	257.517	922.164	191.407	221.697
OCT	WP_053776292.1	acyl-CoA_dehydrogenase_CDS	ISGA_RS02765	ISGA_06630	1.20191	0.918828	2.90341	3.07432
OCT	WP_053776293.1	nitroreductase_family_deazaflavin-dependent_oxidoreductase_CDS	ISGA_RS02780	ISGA_06635	45.1446	29.6	37.0889	50.4601
OCT	WP_053776294.1	DNA-binding_response_regulator_CDS	ISGA_RS02830	ISGA_5194	14.2228	14.0238	10.881	12.1738
OCT	WP_053776295.1	CoA-binding_protein_CDS	ISGA_RS02865	ISGA_06650	34.5846	23.6356	40.2319	41.8098
OCT	WP_053776298.1	ribonuclease_HI_CDS	ISGA_RS02910	ISGA_2693	28.3307	13.7723	19.0931	27.159
OCT	WP_053776302.1	DUF3068_domain-containing_protein_CDS	ISGA_RS02965	ISGA_06685	19.5889	13.1615	16.4109	25.8136
OCT	WP_053776310.1	dienelactone_hydrolase_family_protein_CDS	ISGA_RS03065	ISGA_4925	14.7542	4.43674	4.8456	6.12644
OCT	WP_053776312.1	Ku_protein_CDS	ISGA_RS03075	ISGA_3003	31.9161	16.2434	9.47999	22.6865
OCT	WP_053776313.1	lactate_2-monooxygenase_CDS	ISGA_RS03095	ISGA_06730	3.61699	1.64386	2.56776	3.28492
OCT	WP_053776317.1	hypothetical_protein_CDS	ISGA_RS03160	ISGA_4947	6.32608	4.33219	10.1625	11.9254
OCT	WP_053776321.1	RNA_polymerase_subunit_sigma-70_CDS	ISGA_RS03180	ISGA_4596	8.48036	4.5117	3.73508	4.0442
OCT	WP_053776324.1	flavin_reductase_CDS	ISGA_RS03210	ISGA_1481	0	0.061534	0	0.684605
OCT	WP_053776328.1	ribonucleotide-diphosphate_reductase_subunit_beta_CDS	ISGA_RS03310	ISGA_4757	14.8084	6.52364	10.3017	15.2731
OCT	WP_053776329.1	ion_transporter_CDS	ISGA_RS03325	ISGA_1703	44.4703	24.8977	35.2681	36.8024
OCT	WP_053776330.1	pirin_family_protein_CDS	ISGA_RS03335	ISGA_06800	9.60335	5.43975	5.79949	11.8489
OCT	WP_053776334.1	tRNA_(guanosine(46)-N7)-methyltransferase_TrmB_CDS	ISGA_RS03370	ISGA_06815	12.5338	8.69091	12.7287	20.4365
OCT	WP_053776342.1	glycosyltransferase_family_1_protein_CDS	ISGA_RS03445	ISGA_4943	2.66839	1.88967	1.97812	3.64275
OCT	WP_053776347.1	beta-glucosidase_CDS	ISGA_RS03495	ISGA_2918	16.164	9.19202	12.1619	13.7198
OCT	WP_053776352.1	hypothetical_protein_CDS	ISGA_RS03580	ISGA_06900	4.80879	2.88942	2.58264	5.95309
OCT	WP_053776357.1	ABC_transporter_ATP-binding_protein_CDS	ISGA_RS03620	ISGA_1174	1.60438	1.32192	2.62401	3.62111
OCT	WP_053776361.1	hydroxyacid_dehydrogenase_CDS	ISGA_RS02915	ISGA_2694	13.2517	6.14775	10.4516	12.012
OCT	WP_053776362.1	peroxidase_CDS	ISGA_RS02950	ISGA_06670	59.8937	31.4031	25.8866	54.5761
OCT	WP_053776363.1	transcriptional_regulator_CDS	ISGA_RS02975	ISGA_4536	29.0932	35.8128	19.5174	23.9612
OCT	WP_053776375.1	molybdenum_ABC_transporter_ATP-binding_protein_CDS	ISGA_RS03250	ISGA_06780	0.584853	0.449032	1.41908	1.97749
OCT	WP_053776387.1	hypothetical_protein_CDS	ISGA_RS03585	ISGA_06905	34.463	26.8185	47.2614	51.6307
OCT	WP_053776393.1	type_I_methionyl_aminopeptidase_CDS	ISGA_RS03685	ISGA_06945	17.5228	9.67134	10.183	27.6514
OCT	WP_053776395.1	cobyric_acid_synthase_CDS	ISGA_RS03695	ISGA_4185	2.93086	1.68767	3.3905	4.17254
OCT	WP_053776410.1	urea_carboxylase_CDS	ISGA_RS03890	ISGA_4673	0	0.026754	0.245966	0.744136
OCT	WP_053776415.1	alkaline_phosphatase_CDS	ISGA_RS03980	ISGA_4798	0.389695	0.340262	0.566321	2.1539
OCT	WP_053776417.1	4-hydroxy-tetrahydrodipicolinate_synthase_CDS	ISGA_RS03990	ISGA_4015	26.305	25.4293	30.5373	33.2096
OCT	WP_053776421.1	hypothetical_protein_CDS	ISGA_RS04040	ISGA_07040	145.595	106.984	86.0986	172.363
OCT	WP_053776424.1	DUF349_domain-containing_protein_CDS	ISGA_RS04095	ISGA_07055	50.7566	33.1414	39.9856	83.4699
OCT	WP_053776426.1	HPr_family_phosphocarrier_protein_CDS	ISGA_RS04120	ISGA_07080	154.262	120.412	175.43	223.276
OCT	WP_053776433.1	PAC2_family_protein_CDS	ISGA_RS04195	ISGA_2754	146.796	212.729	81.1523	91.793
OCT	WP_053776436.1	acetoin_utilization_protein_AcuC_CDS	ISGA_RS04215	ISGA_4164	29.2426	10.1115	13.1874	28.4944
OCT	WP_053776437.1	ATP-dependent_helicase_CDS	ISGA_RS04245	ISGA_07125	4.0904	3.95093	6.46786	7.20088
OCT	WP_053776438.1	ROK_family_protein_CDS	ISGA_RS04260	ISGA_3267	34.3227	18.3987	19.376	26.8708
OCT	WP_053776439.1	hypothetical_protein_CDS	ISGA_RS04270	ISGA_07135	4.74674	6.64567	4.27029	8.54653
OCT	WP_053776441.1	DUF3710_domain-containing_protein_CDS	ISGA_RS04290	ISGA_07140	37.8447	29.695	17.7396	33.0376
OCT	WP_053776442.1	DNA-binding_protein_CDS	ISGA_RS04300	ISGA_07150	1178.84	2575.72	249.12	333.745
OCT	WP_053776443.1	TrkA_family_potassium_uptake_protein_CDS	ISGA_RS04305	ISGA_07155	10.7414	5.17688	4.79634	12.2783
OCT	WP_053776446.1	ribonuclease_D_CDS	ISGA_RS04330	ISGA_07170	6.27612	8.41584	17.6895	18.3354
OCT	WP_053776451.1	hypothetical_protein_CDS	ISGA_RS04425	ISGA_07240	1.08924	1.26372	1.11056	3.1014
OCT	WP_053776453.1	hypothetical_protein_CDS	ISGA_RS04440	ISGA_07245	18.5369	11.5006	13.2166	28.7892
OCT	WP_053776460.1	hypothetical_protein_CDS	ISGA_RS04515	ISGA_3347	1.5328	2.30752	1.90931	2.31054
OCT	WP_053776467.1	DUF885_domain-containing_protein_CDS	ISGA_RS04580	ISGA_4451	5.51459	3.45384	3.61332	7.42024
OCT	WP_053776469.1	transglutaminase_CDS	ISGA_RS04595	ISGA_07310	3.15451	1.38837	3.33288	3.57559
OCT	WP_053776483.1	lipase_CDS	ISGA_RS04735	ISGA_2909	6.27852	4.77365	5.19907	6.50857
OCT	WP_053776489.1	hypothetical_protein_CDS	ISGA_RS04815	ISGA_07380	698.309	396.602	389.511	494.627
OCT	WP_053776500.1	quinone_oxidoreductase_CDS	ISGA_RS04915	ISGA_07405	12.9022	17.8191	9.00066	10.441
OCT	WP_053776504.1	transcriptional_regulator_CDS	ISGA_RS04950	ISGA_3929	86.5018	343.244	24.8608	49.5804
OCT	WP_053776510.1	polysaccharide_biosynthesis_protein_CDS	ISGA_RS05010	ISGA_5681	0.810704	0.574553	0.366823	1.06538
OCT	WP_053776513.1	polysaccharide_biosynthesis_protein_CDS	ISGA_RS05040	ISGA_5581	0.252356	0.226043	0.667981	1.25744
OCT	WP_053776520.1	TetR/AcrR_family_transcriptional_regulator_CDS	ISGA_RS03900	ISGA_1634	2.5219	2.33181	2.87115	6.48574
OCT	WP_053776521.1	hypothetical_protein_CDS	ISGA_RS03945	ISGA_1040	75.9508	41.0348	40.2632	56.0662
OCT	WP_053776531.1	metal-dependent_transcriptional_regulator_CDS	ISGA_RS04210	ISGA_4327	183.339	125.16	128.955	168.909
OCT	WP_053776532.1	DUF3039_domain-containing_protein_CDS	ISGA_RS04235	ISGA_2268	740.853	483.385	391.523	538.346
OCT	WP_053776538.1	DUF1622_domain-containing_protein_CDS	ISGA_RS04390	ISGA_07205	19.4756	17.1311	19.178	34.0934
OCT	WP_053776556.1	LysR_family_transcriptional_regulator_CDS	ISGA_RS05070	none	3.0314	2.76903	2.79813	3.18696
OCT	WP_053776560.1	Na+/H+_antiporter_CDS	ISGA_RS05115	ISGA_5127	6.6991	3.34257	5.18789	6.24378
OCT	WP_053776564.1	hypothetical_protein_CDS	ISGA_RS05050	ISGA_07440	1.91325	1.21567	1.0866	1.87849
OCT	WP_053776566.1	site-2_protease_family_protein_CDS	ISGA_RS05085	ISGA_4594	10.6567	6.9017	11.5774	18.2676
OCT	WP_053776567.1	hypothetical_protein_CDS	ISGA_RS05090	ISGA_4595	2.66574	2.52824	2.95159	7.14371
OCT	WP_053776569.1	carbon-nitrogen_hydrolase_family_protein_CDS	ISGA_RS05175	ISGA_4102	2.03214	1.93972	2.32607	6.25528
OCT	WP_053776576.1	DUF2235_domain-containing_protein_CDS	ISGA_RS05295	ISGA_574	4.48713	2.63011	1.78798	3.9153
OCT	WP_053776577.1	CoA_transferase_subunit_A_CDS	ISGA_RS05305	ISGA_576	44.7176	5.1219	1.39796	5.69845
OCT	WP_053776578.1	DUF808_domain-containing_protein_CDS	ISGA_RS05315	ISGA_07510	14.3801	4.42571	5.27645	13.2971
OCT	WP_053776580.1	DUF3375_domain-containing_protein_CDS	ISGA_RS05355	ISGA_4207	9.35177	7.33305	5.02114	7.12127
OCT	WP_053776585.1	MarR_family_transcriptional_regulator_CDS	ISGA_RS05410	ISGA_07530	10.2621	9.59169	9.05447	15.88
OCT	WP_053776591.1	MFS_transporter_CDS	ISGA_RS05480	ISGA_215	10.3794	8.16219	10.6936	20.2396
OCT	WP_053776592.1	GntR_family_transcriptional_regulator_CDS	ISGA_RS05485	ISGA_07535	13.3845	10.4608	12.163	20.9946
OCT	WP_053776603.1	peptidase_M15_CDS	ISGA_RS05195	ISGA_07495	3.55719	2.95869	3.83606	6.33026
OCT	WP_053776608.1	succinyl-CoAnone3-ketoacid-CoA_transferase_CDS	ISGA_RS05310	ISGA_577	50.9948	4.494	1.46068	3.78778
OCT	WP_053776614.1	stress_protein_CDS	ISGA_RS05585	ISGA_5611	3.90221	2.36048	2.37881	7.07052
OCT	WP_053776623.1	AsnC_family_transcriptional_regulator_CDS	ISGA_RS05670	ISGA_3379	329.145	124.41	133.044	350.841
OCT	WP_053776627.1	flavin-dependent_oxidoreductase_CDS	ISGA_RS05710	ISGA_2344	94.8198	214.975	2.3188	2.62697
OCT	WP_053776628.1	arabinofuranosidase_CDS	ISGA_RS05715	ISGA_3022	12.7908	25.5867	5.62433	12.4184
OCT	WP_053776629.1	enoyl-CoA_hydratase/isomerase_family_protein_CDS	ISGA_RS05735	ISGA_955	0.682976	0.349578	1.01492	1.0235
OCT	WP_053776630.1	hypothetical_protein_CDS	ISGA_RS05750	ISGA_951	26.9867	163.224	21.6945	51.2263
OCT	WP_053776631.1	DUF2252_domain-containing_protein_CDS	ISGA_RS05760	ISGA_949	7.47146	10.6229	6.51087	8.74579
OCT	WP_053776632.1	hypothetical_protein_CDS	ISGA_RS05770	ISGA_07590	9.43262	5.25405	8.15945	9.08419
OCT	WP_053776636.1	SRPBCC_family_protein_CDS	ISGA_RS05725	ISGA_3020	20.3147	19.2137	22.8598	34.5796
OCT	WP_053776639.1	DUF2530_domain-containing_protein_CDS	ISGA_RS05810	ISGA_07610	71.465	64.8447	15.2862	40.08
OCT	WP_053776643.1	phosphoserine_transaminase_CDS	ISGA_RS05850	ISGA_5378	19.5769	11.6688	15.3682	19.6795
OCT	WP_053776646.1	isopenicillin_N_synthase_family_oxygenase_CDS	ISGA_RS05890	ISGA_2458	26.6757	18.9905	14.0711	15.3476
OCT	WP_053776647.1	amidohydrolase_CDS	ISGA_RS05895	ISGA_2460	29.3612	17.8096	14.2427	19.5429
OCT	WP_053776657.1	pyridoxamine_5'-phosphate_oxidase_CDS	ISGA_RS05880	ISGA_07635	20.9134	13.0089	27.8495	38.6641
OCT	WP_053776659.1	glutamate-1-semialdehyde-21-aminomutase_CDS	ISGA_RS05950		19.5406	10.9399	9.4944	19.5281
OCT	WP_053776660.1	histidine_phosphatase_family_protein_CDS	ISGA_RS05955	ISGA_644	17.6036	11.8233	12.4257	20.5382
OCT	WP_053776664.1	ATP-dependent_Clp_protease_ATP-binding_subunit_CDS	ISGA_RS06025	ISGA_07650	7.19593	23.8216	6.33392	8.84419
OCT	WP_053776665.1	siderophore-interacting_protein_CDS	ISGA_RS06030	ISGA_3387	10.6089	15.0164	9.27983	15.4937
OCT	WP_053776668.1	hypothetical_protein_CDS	ISGA_RS06055	ISGA_07660	260.692	294.734	284.517	328.904
OCT	WP_053776686.1	hypothetical_protein_CDS	ISGA_RS06125	ISGA_07670	11.9108	6.37575	18.3265	19.1143
OCT	WP_053776689.1	LysR_family_transcriptional_regulator_CDS	ISGA_RS06215	ISGA_07700	0.048303	0.123617	0.511423	0.550129
OCT	WP_053776700.1	short_chain_dehydrogenase_CDS	ISGA_RS06295	ISGA_07720	0.55486	0.312403	0.652756	0.947915
OCT	WP_053776708.1	hypothetical_protein_CDS	ISGA_RS06355	ISGA_2059	0.118899	0	0	0.338541
OCT	WP_053776712.1	4-hydroxyphenylacetate_3-monooxygenase_reductasesubunit_CDS	ISGA_RS06395	ISGA_2441	0.521435	0.533789	0.153358	0.371172
OCT	WP_053776713.1	IclR_family_transcriptional_regulator_CDS	ISGA_RS06405	ISGA_07750	1.83104	1.90282	0.783308	0.947915
OCT	WP_053776715.1	LLM_class_flavin-dependent_oxidoreductase_CDS	ISGA_RS06425	ISGA_07760	0.301597	0.173667	0.133053	0.429369
OCT	WP_053776717.1	betaine-aldehyde_dehydrogenase_CDS	ISGA_RS06445	ISGA_07765	0.391076	0.173481	0.36806	0.51964
OCT	WP_053776721.1	oxidoreductase_CDS	ISGA_RS06385	ISGA_2443	0.474552	0.218607	0.502451	0.540478
OCT	WP_053776729.1	low_temperature_requirement_protein_A_CDS	ISGA_RS06565	ISGA_07780	5.42623	2.47623	2.99952	6.70127
OCT	WP_053776730.1	phosphoribosylaminenoneglycine_ligase_CDS	ISGA_RS06570	ISGA_5178	9.8887	7.16496	12.9176	15.9978
OCT	WP_053776733.1	phosphoribosylaminoimidazolesuccinocarboxamide_synthase_CDS	ISGA_RS06625	ISGA_334	15.0061	11.1797	12.1559	24.4731
OCT	WP_053776737.1	hypothetical_protein_CDS	ISGA_RS06675	ISGA_07800	2.0081	1.70284	0.987271	4.01092
OCT	WP_053776740.1	alpha/beta_hydrolase_CDS	ISGA_RS06700	ISGA_07815	4.83899	7.12433	1.27927	3.71545
OCT	WP_053776741.1	SGNH/GDSL_hydrolase_family_protein_CDS	ISGA_RS06715	ISGA_07820	3.9913	5.56267	5.82694	6.29837
OCT	WP_053776743.1	esterase_CDS	ISGA_RS06575	ISGA_5469	6.12353	7.02273	8.23306	10.7498
OCT	WP_053776749.1	23-dihydro-23-dihydroxybenzoate_dehydrogenase_CDS			0.952685	0.696611	0.720495	2.13132
OCT	WP_053776755.1	YbhB/YbcL_family_Raf_kinase_inhibitor-like_protein_CDS	ISGA_RS06810	ISGA_07860	115.739	55.7721	111.473	120.428
OCT	WP_053776756.1	quinone-dependent_dihydroorotate_dehydrogenase_CDS	ISGA_RS06815	ISGA_07865	7.25115	4.5276	7.8159	8.64765
OCT	WP_053776758.1	hypothetical_protein_CDS	ISGA_RS06825	ISGA_07875	11.1841	10.0878	15.0859	18.2561
OCT	WP_053776767.1	proteasome_accessory_factor_PafA2_CDS	ISGA_RS06930	ISGA_3201	27.9705	16.0962	17.1243	32.8758
OCT	WP_053776768.1	proteasome_subunit_alpha_CDS	ISGA_RS06945	ISGA_07920	141.879	82.1181	146.312	163.808
OCT	WP_053776769.1	Pupnoneprotein_ligase_CDS	ISGA_RS06950	ISGA_3943	231.691	103.569	160.905	177.5
OCT	WP_053776772.1	DUF4333_domain-containing_protein_CDS	ISGA_RS06980	ISGA_4296	28.1221	16.9961	18.9834	41.0321
OCT	WP_053776773.1	aminopeptidase_P_family_protein_CDS	ISGA_RS06990	ISGA_4539	5.67105	3.47561	2.94078	5.63029
OCT	WP_053776776.1	ATP-binding_protein_CDS	ISGA_RS07020	ISGA_4976	5.39734	3.30227	7.08793	7.6482
OCT	WP_053776786.1	DUF3556_domain-containing_protein_CDS	ISGA_RS07100	ISGA_1858	1.53982	1.32409	1.18351	1.34453
OCT	WP_053776796.1	aspartate_aminotransferase_family_protein_CDS	ISGA_RS07265	ISGA_714	8.07952	5.82725	5.54832	14.8003
OCT	WP_053776798.1	DNA-binding_response_regulator_CDS	ISGA_RS07285	ISGA_1562	7.06291	2.92286	1.67949	3.42303
OCT	WP_053776800.1	LysE_family_translocator_CDS	ISGA_RS07310	ISGA_08000	11.9727	9.48733	10.3291	13.636
OCT	WP_053776803.1	isopenicillin_N_synthase_family_oxygenase_CDS	ISGA_RS07325	ISGA_08010	1.89126	1.14813	0.827886	1.87849
OCT	WP_053776804.1	isopenicillin_N_synthase_family_oxygenase_CDS	ISGA_RS07330	ISGA_1411	2.09415	1.78647	1.43712	2.11179
OCT	WP_053776807.1	1-acyl-sn-glycerol-3-phosphate_acyltransferase_CDS	ISGA_RS07365	ISGA_2338	119.406	59.5258	99.1623	103.859
OCT	WP_053776809.1	nitroreductase_CDS	ISGA_RS07380	ISGA_111	28.0284	23.3126	8.36461	11.4427
OCT	WP_053776812.1	isopenicillin_N_synthase_family_oxygenase_CDS	ISGA_RS07420	ISGA_08015	4.53443	1.6775	1.90139	5.24107
OCT	WP_053776814.1	PucR_family_transcriptional_regulator_CDS	ISGA_RS07445	ISGA_4081	0.322978	0.177123	0.624224	0.656871
OCT	WP_053776815.1	XRE_family_transcriptional_regulator_CDS	ISGA_RS07465	ISGA_2218	4.36952	4.6328	3.79415	11.5527
OCT	WP_053776817.1	TetR/AcrR_family_transcriptional_regulator_CDS	ISGA_RS07490	ISGA_08030	6.62106	3.22364	7.02931	8.96629
OCT	WP_053776821.1	hypothetical_protein_CDS	ISGA_RS07520	ISGA_991	9.76132	7.22355	9.22373	15.9617
OCT	WP_053776831.1	AraC_family_transcriptional_regulator_CDS	ISGA_RS07120	ISGA_5555	2.16396	4.43044	1.76244	3.79166
OCT	WP_053776833.1	hypothetical_protein_CDS	ISGA_RS07150	ISGA_1092	10.8198	5.85756	8.32264	16.5885
OCT	WP_053776838.1	ABC_transporter_permease_CDS	ISGA_RS07295	ISGA_1563	3.60659	2.39659	3.57298	3.78335
OCT	WP_053776841.1	glyoxalase/bleomycin_resistance/dioxygenase_family_protein_CDS	ISGA_RS07415	ISGA_104	11.05	5.18456	4.87484	11.143
OCT	WP_053776842.1	ammonium_transporter_CDS	ISGA_RS07430	ISGA_99	2.98476	0.954837	0.841268	3.36401
OCT	WP_053776843.1	aspartate_aminotransferase_family_protein_CDS	ISGA_RS07435	ISGA_98	0.115104	0.13256	0.171109	0.819342
OCT	WP_053776847.1	cation:proton_antiporter_CDS	ISGA_RS07565	ISGA_5501	7.12882	2.91477	8.08883	8.22728
OCT	WP_053776850.1	hypothetical_protein_CDS	ISGA_RS07580	ISGA_08080	5.78732	5.53806	3.10818	7.88092
OCT	WP_053776855.1	MBL_fold_metallo-hydrolase_CDS	ISGA_RS07640	ISGA_1206	17.3469	11.648	10.3767	12.5573
OCT	WP_053776857.1	amine_oxidase_CDS	ISGA_RS07660	ISGA_08120	14.0657	0.756417	1.11765	1.57793
OCT	WP_053776862.1	hypothetical_protein_CDS	ISGA_RS07705	ISGA_2803	18.6413	14.112	8.128	11.1351
OCT	WP_053776865.1	molybdopterin_molybdenumtransferase_MoeA_CDS	ISGA_RS07725	ISGA_4299	32.5823	27.1396	61.0763	74.1299
OCT	WP_053776868.1	hypothetical_protein_CDS	ISGA_RS07770	ISGA_3813	381.772	140.958	207.376	392.174
OCT	WP_053776869.1	peptidase_S1_CDS	ISGA_RS07780	ISGA_4793	27.6926	18.1761	26.941	46.247
OCT	WP_053776875.1	DUF1707_domain-containing_protein_CDS	ISGA_RS07860	ISGA_08185	6.89957	3.53151	6.73332	6.92047
OCT	WP_053776878.1	magnesium_chelatase_CDS	ISGA_RS07875	ISGA_764	66.097	24.1125	26.4657	32.4086
OCT	WP_053776887.1	AMP-binding_protein_CDS	ISGA_RS07945	ISGA_08210	2.16396	1.11952	2.46363	4.37264
OCT	WP_053776897.1	transcriptional_regulator_CDS	ISGA_RS08065	ISGA_08250	11.8502	15.0319	1.81839	2.93402
OCT	WP_053776902.1	3'(2')5'-bisphosphate_nucleotidase_CysQ_CDS	ISGA_RS08145		2.36068	1.61107	1.9286	2.05382
OCT	WP_053776903.1	oxidoreductase_CDS	ISGA_RS08155	ISGA_3098	7.6243	4.7633	5.07831	14.8449
OCT	WP_053776904.1	transcriptional_regulator_CDS	ISGA_RS08190	ISGA_5409	11.9533	23.2598	11.5165	14.0833
OCT	WP_053776907.1	TetR/AcrR_family_transcriptional_regulator_CDS	ISGA_RS08215	ISGA_1368	10.3955	8.19849	9.10979	15.1016
OCT	WP_053776912.1	XRE_family_transcriptional_regulator_CDS	ISGA_RS07590	ISGA_08090	7.61712	6.91149	8.24823	9.61186
OCT	WP_053776919.1	peptidase_S15_CDS	ISGA_RS07835	ISGA_08170	3.27441	1.61932	2.23311	2.29703
OCT	WP_053776920.1	AEC_family_transporter_CDS	ISGA_RS07855	ISGA_08180	1.66093	1.04446	0.893246	3.10775
OCT	WP_053776921.1	ArsR_family_transcriptional_regulator_CDS	ISGA_RS07890	ISGA_767	22.7666	8.42246	9.0162	25.0309
OCT	WP_053776923.1	methionine_ABC_transporter_substrate-binding_protein_CDS	ISGA_RS08005	ISGA_08230	196.376	177.913	76.6185	188.118
OCT	WP_053776924.1	diacylglycerol_kinase_CDS	ISGA_RS08035	ISGA_2221	4.21274	2.68371	2.06798	2.76143
OCT	WP_053776929.1	hypothetical_protein_CDS	ISGA_RS08170	ISGA_08275	0.329297	0.288942	0.276712	0.401834
OCT	WP_053776931.1	pyridoxal_phosphate-dependent_aminotransferase_CDS	ISGA_RS08195	ISGA_08285	15.9592	16.268	12.4503	17.4253
OCT	WP_053776934.1	acyl-CoA_dehydrogenase_CDS	ISGA_RS08265	ISGA_2665	1.8692	0.717555	2.07212	3.58224
OCT	WP_053776937.1	hypothetical_protein_CDS	ISGA_RS08320	ISGA_5752	32.5305	30.4047	64.1881	68.6069
OCT	WP_053776939.1	3-hydroxyacyl-CoA_dehydrogenase_CDS	ISGA_RS08270	ISGA_2664	1.2022	0.61534	0.737898	3.42303
OCT	WP_053776947.1	cytochrome_P450_CDS	ISGA_RS08430	ISGA_494	1.64528	1.29887	1.44347	1.588
OCT	WP_053776949.1	hypothetical_protein_CDS	ISGA_RS08445	ISGA_1527	745.912	531.533	136.233	181.548
OCT	WP_053776950.1	ATPase_CDS	ISGA_RS08470	ISGA_4293	1.94077	1.71357	4.33805	5.11152
OCT	WP_053776955.1	LLM_class_flavin-dependent_oxidoreductase_CDS	ISGA_RS08510	ISGA_08365	0.212152	0.30767	0.332778	1.3088
OCT	WP_053776956.1	hypothetical_protein_CDS	ISGA_RS08525	ISGA_1887	1.67893	1.33677	1.75569	2.6558
OCT	WP_053776958.1	Fis_family_transcriptional_regulator_CDS	ISGA_RS08535	ISGA_1884	6.25325	1.86357	2.49251	6.26687
OCT	WP_053776959.1	LuxR_family_transcriptional_regulator_CDS	ISGA_RS08555	ISGA_979	4.64633	3.55899	4.73984	6.66103
OCT	WP_053776963.1	anti-sigma_factor_CDS	ISGA_RS08590	ISGA_08390	25.6583	9.30393	11.4922	17.4281
OCT	WP_053776964.1	RNA_polymerase_subunit_sigma_CDS	ISGA_RS08595	ISGA_08395	58.4461	17.1581	15.6836	22.5553
OCT	WP_053776975.1	NERD_domain-containing_protein_CDS	ISGA_RS08420	ISGA_491	3.16733	2.07085	2.61103	5.13454
OCT	WP_053776977.1	NAD(P)/FAD-dependent_oxidoreductase_CDS	ISGA_RS08540	ISGA_2710	0.454814	0.318561	0.422414	0.613419
OCT	WP_053776979.1	DUF2207_domain-containing_protein_CDS	ISGA_RS08635	ISGA_08410	10.2925	2.88238	2.87824	3.30292
OCT	WP_053776984.1	hypothetical_protein_CDS	ISGA_RS08720	ISGA_08440	20.9101	18.1076	18.6641	19.9036
OCT	WP_053776985.1	carboxylesterase/lipase_family_protein_CDS	ISGA_RS08725	ISGA_08445	6.97434	3.80206	7.19329	8.84093
OCT	WP_053776988.1	beta-mannosidase_CDS	ISGA_RS08750	ISGA_5275	3.56863	1.98204	2.54575	6.70193
OCT	WP_053776991.1	cytochrome_P450_CDS	ISGA_RS08775	ISGA_4814	2.17676	1.65486	0.941476	2.36979
OCT	WP_053776993.1	Ppx/GppA_family_phosphatase_CDS	ISGA_RS08820	ISGA_08465	19.8064	11.5567	15.3587	23.1691
OCT	WP_053776998.1	NAD-dependent_dehydratase_CDS	ISGA_RS08855	ISGA_1401	33.9531	20.7057	25.695	35.4053
OCT	WP_053777008.1	PaaI_family_thioesterase_CDS	ISGA_RS08680	ISGA_1648	6.23843	4.83956	8.48583	8.60383
OCT	WP_053777011.1	two-component_sensor_histidine_kinase_CDS	ISGA_RS08805	ISGA_1022	25.7202	12.4211	32.9493	35.0322
OCT	WP_053777019.1	acyltransferase_CDS	ISGA_RS09025	ISGA_08510	1.26417	0.647058	1.00605	1.16454
OCT	WP_053777030.1	NADH-quinone_oxidoreductase_subunit_C_CDS	ISGA_RS09205	ISGA_2036	2.96432	0.720706	1.13338	3.79815
OCT	WP_053777031.1	D-alaninenoneD-alanine_ligase_A_CDS	ISGA_RS09225	ISGA_08570	19.9539	9.85212	12.4059	26.1192
OCT	WP_053777032.1	UDP-N-acetylmuramoyl-tripeptidenoneD-alanyl-D-_alanine_ligase_CDS	ISGA_RS09230	ISGA_08575	12.5008	8.15064	11.7579	15.8388
OCT	WP_053777058.1	hypothetical_protein_CDS	ISGA_RS09220	ISGA_08565	16.7893	10.3122	11.8509	26.558
OCT	WP_053777064.1	FAD-binding_oxidoreductase_CDS	ISGA_RS09380	ISGA_2591	28.451	12.9843	17.5103	34.4786
OCT	WP_053777065.1	hypothetical_protein_CDS	ISGA_RS09410	ISGA_08620	10.4287	10.0085	18.403	18.9298
OCT	WP_053777067.1	hypothetical_protein_CDS	ISGA_RS09485	ISGA_08655	8.29365	17.9031	3.81793	5.1336
OCT	WP_053777068.1	hypothetical_protein_CDS	ISGA_RS09500	ISGA_08660	7.91882	9.18996	1.66027	2.90213
OCT	WP_053777070.1	hypothetical_protein_CDS	ISGA_RS09510	ISGA_3794	17.5713	13.9116	3.92046	4.86754
OCT	WP_053777073.1	hypothetical_protein_CDS	ISGA_RS09535	ISGA_3687	0.422647	0.432661	0.497217	0.722045
OCT	WP_053777074.1	hypothetical_protein_CDS	ISGA_RS09540	ISGA_08670	29.2524	20.3795	10.5152	27.7635
OCT	WP_053777088.1	hypothetical_protein_CDS	ISGA_RS09490	ISGA_4069	110.555	86.1963	19.6602	21.9616
OCT	WP_053777094.1	Hsp70_family_protein_CDS	ISGA_RS09695	ISGA_08700	8.16029	3.86268	4.86688	12.7501
OCT	WP_053777095.1	hypothetical_protein_CDS	ISGA_RS09700	ISGA_5272	3.15479	0.789442	2.63922	3.1273
OCT	WP_053777098.1	polyphosphate_kinase_2_CDS	ISGA_RS09725	ISGA_4790	108.894	49.8187	68.8336	103.396
OCT	WP_053777099.1	hypothetical_protein_CDS	ISGA_RS09730	ISGA_5229	122.337	98.4264	30.2308	52.5124
OCT	WP_053777113.1	transporter_CDS	ISGA_RS09835	ISGA_08745	279.018	119.47	94.6866	267.364
OCT	WP_053777118.1	antibiotic_biosynthesis_monooxygenase_CDS	ISGA_RS09890	ISGA_08775	76.4626	89.7288	25.889	53.1006
OCT	WP_053777119.1	serine/threonine_protein_kinase_CDS	ISGA_RS09895	ISGA_5120	11.6028	8.72001	2.76348	9.59348
OCT	WP_053777120.1	acyl-CoA_synthetase_CDS	ISGA_RS09905	ISGA_08780	2.87149	1.46976	1.78365	4.25153
OCT	WP_053777123.1	LLM_class_flavin-dependent_oxidoreductase_CDS	ISGA_RS09935	ISGA_5772	1.02206	0.414903	0.580464	1.10384
OCT	WP_053777126.1	membrane_dipeptidase_CDS	ISGA_RS09970	ISGA_5586	4.12182	2.34948	0.826542	2.40056
OCT	WP_053777129.1	amidase_CDS	ISGA_RS09990	ISGA_08805	4.81188	3.85813	3.27217	5.22694
OCT	WP_053777132.1	acyl-CoA_dehydrogenase_CDS	ISGA_RS10005	ISGA_08810	71.1306	57.3896	24.4537	36.1524
OCT	WP_053777142.1	hypothetical_protein_CDS	ISGA_RS10100	ISGA_3829	46.2545	49.2195	36.9134	81.2541
OCT	WP_053777143.1	DUF3263_domain-containing_protein_CDS	ISGA_RS10105	ISGA_3828	225.167	138.151	174.417	191.504
OCT	WP_053777144.1	hypothetical_protein_CDS	ISGA_RS10110	ISGA_3370	0.420769	0.153835	0.495007	1.54036
OCT	WP_053777160.1	3-phosphoshikimate_1-carboxyvinyltransferase_CDS	ISGA_RS10190	ISGA_08865	16.7418	10.5026	13.4066	18.5026
OCT	WP_053777161.1	purine_permease_CDS	ISGA_RS10205	ISGA_08870	0.376918	0.397197	0.626004	1.01007
OCT	WP_053777162.1	short-chain_dehydrogenase_CDS	ISGA_RS10220	ISGA_5080	4.5557	5.08465	3.87073	5.04446
OCT	WP_053777166.1	hypothetical_protein_CDS	ISGA_RS10215	ISGA_5079	9.6664	6.55009	9.82117	9.85206
OCT	WP_053777167.1	TetR/AcrR_family_transcriptional_regulator_CDS	ISGA_RS10230	ISGA_3518	3.25473	2.92661	2.06971	6.26164
OCT	WP_053777173.1	hypothetical_protein_CDS	ISGA_RS10325	ISGA_08910	14.7333	10.2513	14.6245	17.0423
OCT	WP_053777176.1	DoxX_family_protein_CDS	ISGA_RS10365	ISGA_3871	1433.81	147.331	14.0455	34.5254
OCT	WP_053777178.1	polysaccharide_biosynthesis_protein_CDS	ISGA_RS10375	ISGA_08935	4.54018	2.17297	3.95389	5.03661
OCT	WP_053777185.1	glycerol-3-phosphate_dehydrogenase/oxidase_CDS	ISGA_RS10410	ISGA_08955	1.43933	0.673204	1.63488	3.10899
OCT	WP_053777187.1	hypothetical_protein_CDS	ISGA_RS10445	ISGA_5278	1.72845	1.7694	1.0167	3.69107
OCT	WP_053777188.1	hypothetical_protein_CDS	ISGA_RS10450	ISGA_3581	0.586886	0.261883	0.495695	0.64271
OCT	WP_053777192.1	beta-ketoacyl-ACP_reductase_CDS	ISGA_RS10505	ISGA_2051	37.3714	25.0062	33.1885	68.6076
OCT	WP_053777193.1	DUF58_domain-containing_protein_CDS	ISGA_RS10515	ISGA_2049	27.7551	18.8775	29.6635	38.71
OCT	WP_053777194.1	MoxR_family_ATPase_CDS	ISGA_RS10520	ISGA_08985	78.6709	38.7836	53.5321	73.803
OCT	WP_053777201.1	acyl-CoA_synthetase_CDS	ISGA_RS10575	ISGA_3170	1.73314	0.849084	1.25249	2.25591
OCT	WP_053777206.1	hypothetical_protein_CDS	ISGA_RS10590	ISGA_09015	0.197321	0.193579	0.483615	0.936391
OCT	WP_053777214.1	HNH_endonuclease_CDS	ISGA_RS10695	ISGA_131	0.89104	0.879574	1.12312	2.17463
OCT	WP_053777220.1	hypothetical_protein_CDS	ISGA_RS10735	ISGA_09065	0.357088	0.164497	0.210045	0.305022
OCT	WP_053777228.1	homogentisate_12-dioxygenase_CDS	ISGA_RS10860		0.186548	0.05729	0.219461	0.743623
OCT	WP_053777230.1	TrpB-like_pyridoxal_phosphate-dependent_enzyme_CDS	ISGA_RS10875	ISGA_1989	7.67557	5.04894	6.63636	15.5353
OCT	WP_053777234.1	acyl-CoA_dehydrogenase_CDS	ISGA_RS10905	ISGA_4588	6.03894	4.23174	4.52484	7.06213
OCT	WP_053777236.1	LLM_class_F420-dependent_oxidoreductase_CDS	ISGA_RS10925	ISGA_09115	21.0317	14.9341	8.7242	16.0959
OCT	WP_053777239.1	glycogen_debranching_protein_CDS	ISGA_RS10950	ISGA_2865	3.00219	1.87138	1.78342	3.63932
OCT	WP_053777240.1	short_chain_dehydrogenase_CDS	ISGA_RS10955	ISGA_4878	1.05928	1.27801	1.06815	3.23153
OCT	WP_053777241.1	hypothetical_protein_CDS	ISGA_RS10965	ISGA_4864	7.27736	5.89281	7.29298	9.64782
OCT	WP_053777244.1	MoxR_family_ATPase_CDS	ISGA_RS10980	ISGA_09130	3.7804	2.82463	3.47612	7.29971
OCT	WP_053777245.1	DUF58_domain-containing_protein_CDS	ISGA_RS10985	ISGA_4469	3.73096	2.11656	3.18219	7.52476
OCT	WP_053777247.1	FUSC_family_protein_CDS	ISGA_RS11020	none	0.640645	0.371633	0.636437	1.45929
OCT	WP_053777249.1	hypothetical_protein_CDS	ISGA_RS11030	ISGA_09155	50.3004	43.892	62.425	92.7495
OCT	WP_053777250.1	peptidase_S15_CDS	ISGA_RS11040	ISGA_2637	1.09291	0.512783	2.74289	2.95625
OCT	WP_053777254.1	aminotransferase_class_V-fold_PLP-dependent_enzyme_CDS	ISGA_RS11060	ISGA_09160	13.4288	8.18925	12.9996	17.4793
OCT	WP_053777261.1	hypothetical_protein_CDS	ISGA_RS11140	none	8.90781	5.27933	6.06705	8.00946
OCT	WP_053777264.1	hypothetical_protein_CDS	ISGA_RS11200	ISGA_09200	2.12988	0.784921	1.10249	3.63865
OCT	WP_053777268.1	polyamine_ABC_transporter_ATP-binding_protein_CDS	ISGA_RS11240	ISGA_2073	0.15293	0.117415	0.269867	0.653157
OCT	WP_053777271.1	hypothetical_protein_CDS	ISGA_RS11260	ISGA_09230	62.9974	32.245	21.7977	52.7568
OCT	WP_053777273.1	hypothetical_protein_CDS	ISGA_RS11270	ISGA_2297	0.758073	0.458565	1.21612	1.37357
OCT	WP_053777275.1	16S_rRNA_(guanine(527)-N(7))-methyltransferase_RsmG_CDS	ISGA_RS11315	ISGA_1001	27.9619	11.9435	13.8023	16.3316
OCT	WP_053777280.1	hypothetical_protein_CDS	ISGA_RS11375	ISGA_3607	28.193	18.6628	28.7173	42.8296
OCT	WP_053777281.1	hypothetical_protein_CDS	ISGA_RS11390	ISGA_3605	1.46046	1.21079	1.01636	3.22129
OCT	WP_053777282.1	DNA-binding_response_regulator_CDS	ISGA_RS10690	ISGA_132	5.40989	4.43712	3.6806	5.56757
OCT	WP_053777287.1	stress_protein_CDS	ISGA_RS10840	ISGA_4834	12.3794	7.61691	12.6905	17.7627
OCT	WP_053777294.1	acetolactate_synthase_CDS	ISGA_RS11235	ISGA_2072	0.269881	0.200927	0.606131	0.698577
OCT	WP_053777295.1	hypothetical_protein_CDS	ISGA_RS11280	ISGA_2293	2.42625	2.41661	1.15716	2.80066
OCT	WP_053777304.1	TIR_domain-containing_protein_CDS	ISGA_RS11495	ISGA_09305	8.37895	5.81776	6.68581	15.0406
OCT	WP_053777337.1	aldehyde_dehydrogenase_CDS	ISGA_RS11865	ISGA_09410	1.07928	0.45575	1.01576	1.22922
OCT	WP_053777342.1	amidase_CDS	ISGA_RS11525	ISGA_1286	0.161489	0.082658	0.705645	0.722558
OCT	WP_053777343.1	phenylacetic_acid_degradation_protein_PaaX_CDS	ISGA_RS11670	ISGA_2768	1.59276	1.60238	0.904581	3.12764
OCT	WP_053777348.1	enoyl-CoA_hydratase_CDS	ISGA_RS11745	ISGA_09385	2.61377	1.64897	3.14643	5.88453
OCT	WP_053777361.1	YggT_family_protein_CDS	ISGA_RS12030	ISGA_4090	232.535	126.85	124.347	251.009
OCT	WP_053777370.1	DUF3153_domain-containing_protein_CDS	ISGA_RS12135	ISGA_5010	15.6017	8.60377	14.8881	18.1543
OCT	WP_053777371.1	510-methylenetetrahydrofolate_reductase_CDS	ISGA_RS12140		39.9008	36.6166	27.5521	50.5655
OCT	WP_053777374.1	hypothetical_protein_CDS	ISGA_RS12190	ISGA_09525	18.3936	14.5097	19.6023	29.575
OCT	WP_053777383.1	phosphoesterase_CDS	ISGA_RS12280	ISGA_3522	10.7438	6.77018	3.81564	4.97822
OCT	WP_053777385.1	CRISPR-associated_endonuclease_Cas4/Cas1_CDS	ISGA_RS12310	ISGA_4344	12.6589	5.67253	6.40652	14.3495
OCT	WP_053777389.1	glycine_cleavage_system_protein_T_CDS	ISGA_RS12385	ISGA_4260	56.6714	55.4193	71.6548	100.931
OCT	WP_053777397.1	hypothetical_protein_CDS	ISGA_RS11980	ISGA_4478	0.303358	0.646969	0.951682	1.72751
OCT	WP_053777402.1	NAD(P)/FAD-dependent_oxidoreductase_CDS	ISGA_RS12130	ISGA_09505	2.63438	2.58844	3.90164	4.28623
OCT	WP_053777406.1	integrase_CDS	ISGA_RS12295	ISGA_09560	0.679381	0.656839	1.83531	1.87803
OCT	WP_053777408.1	carbohydrate_kinase_family_protein_CDS	ISGA_RS12350	ISGA_3092	38.1314	24.5187	27.9808	28.2287
OCT	WP_053777409.1	leucyl_aminopeptidase_CDS	ISGA_RS12390	ISGA_4563	17.8298	8.74909	12.0415	18.8749
OCT	WP_053777410.1	endopeptidase_La_CDS	ISGA_RS12420	ISGA_4339	66.2133	226.453	8.10506	14.7015
OCT	WP_053777417.1	hypothetical_protein_CDS	ISGA_RS12470	ISGA_4171	1.10754	0.88667	1.43658	1.53632
OCT	WP_053777418.1	CoA_transferase_CDS	ISGA_RS12475	ISGA_09600	0.876368	0.34505	1.26891	1.72751
OCT	WP_053777419.1	hydantoinase/oxoprolinase_family_protein_CDS	ISGA_RS12485	ISGA_09605	0.993291	0.308679	0.667738	1.26259
OCT	WP_053777420.1	FadR_family_transcriptional_regulator_CDS	ISGA_RS12500	ISGA_4465	2.65391	2.36848	2.08143	6.78147
OCT	WP_053777421.1	alpha/beta_hydrolase_CDS	ISGA_RS12505	ISGA_3376	3.37812	2.2052	1.32471	2.09099
OCT	WP_053777423.1	nitrate_reductase_subunit_alpha_CDS	ISGA_RS12540	ISGA_09610	24.1407	7.47997	7.21847	19.2845
OCT	WP_053777424.1	nitrate_reductase_subunit_beta_CDS	ISGA_RS12545	ISGA_888	43.1645	14.9598	13.7805	21.0168
OCT	WP_053777426.1	glycosyltransferase_family_2_protein_CDS	ISGA_RS12580	ISGA_09620	10.3178	6.39446	9.25131	10.0044
OCT	WP_053777432.1	pterin-4-alpha-carbinolamine_dehydratase_CDS	ISGA_RS12680	ISGA_4402	24.5904	19.2089	20.2058	28.222
OCT	WP_053777433.1	hypothetical_protein_CDS	ISGA_RS12690	ISGA_09665	172.016	87.4356	50.2678	80.1511
OCT	WP_053777445.1	DNA_topoisomerase_I_CDS	ISGA_RS12785	ISGA_3637	31.8563	26.2111	21.1075	28.2157
OCT	WP_053777447.1	hypothetical_protein_CDS	ISGA_RS12805	ISGA_3841	8.76971	8.04476	6.56536	11.0258
OCT	WP_053777453.1	helix-turn-helix_transcriptional_regulator_CDS	ISGA_RS12850	ISGA_5704	0.688958	0.416757	0.386836	0.713337
OCT	WP_053777463.1	hypothetical_protein_CDS	ISGA_RS12925	ISGA_5304	3.22017	2.1427	3.25795	7.33506
OCT	WP_053777468.1	hypothetical_protein_CDS	ISGA_RS12990	ISGA_18	7.31926	6.05929	8.53575	19.028
OCT	WP_053777469.1	ATPase_CDS	ISGA_RS13000	ISGA_09755	10.4084	6.08554	5.27541	15.6965
OCT	WP_053777470.1	anion_transporter_CDS	ISGA_RS13005	ISGA_13	17.6109	7.61974	12.9544	14.5297
OCT	WP_053777481.1	gluconate_transporter_CDS	ISGA_RS13150	ISGA_5388	1.35593	0.424915	0.911522	1.41824
OCT	WP_053777483.1	aspartate_kinase_CDS	ISGA_RS13170	ISGA_2994	78.5152	91.4678	42.2414	57.525
OCT	WP_053777484.1	alkyl_sulfatase_CDS	ISGA_RS13185	ISGA_4891	3.29126	24.8456	1.69253	1.96403
OCT	WP_053777486.1	hypothetical_protein_CDS	ISGA_RS13205	ISGA_09795	20.7113	7.25377	8.09181	13.4406
OCT	WP_053777488.1	hypothetical_protein_CDS	ISGA_RS12415	ISGA_3876	8.87222	35.1556	1.37471	1.97166
OCT	WP_053777490.1	nuclear_transport_factor_2_family_protein_CDS	ISGA_RS12525	ISGA_5189	6.05907	2.99055	4.58235	8.00988
OCT	WP_053777491.1	hypothetical_protein_CDS	ISGA_RS12530	ISGA_5243	22.6013	21.783	4.80864	12.3229
OCT	WP_053777492.1	DUF2304_domain-containing_protein_CDS	ISGA_RS12590	ISGA_1869	21.2152	12.5964	12.9783	25.3707
OCT	WP_053777493.1	UDP-glucose_4-epimerase_GalE_CDS	ISGA_RS12615	ISGA_09630	13.8628	8.09075	14.0215	23.5868
OCT	WP_053777498.1	hypothetical_protein_CDS	ISGA_RS12790	ISGA_09690	49.4201	39.864	35.6634	41.6314
OCT	WP_053777505.1	metallophosphoesterase_CDS	ISGA_RS13020	ISGA_9	66.7965	52.8633	39.922	48.7569
OCT	WP_053777509.1	hypothetical_protein_CDS	ISGA_RS13105	ISGA_1054	141.548	72.125	134.625	146.606
OCT	WP_053777510.1	organic_hydroperoxide_resistance_protein_CDS	ISGA_RS13125	ISGA_09780	468.443	297.512	276.276	293.426
OCT	WP_053777512.1	gluconate_kinase_CDS	ISGA_RS13155	ISGA_4767	0.880679	0.64396	0.296017	2.14934
OCT	WP_053777522.1	metal-chelation_protein_CHAD_CDS	ISGA_RS13325	ISGA_5607	31.575	18.0253	31.4241	35.6209
OCT	WP_053777524.1	hypothetical_protein_CDS	ISGA_RS13340	ISGA_09840	22.3426	12.5706	21.787	25.0913
OCT	WP_053777527.1	low_molecular_weight_phosphotyrosine_protein_phosphatase_CDS	ISGA_RS13360	ISGA_4419	24.8133	19.5678	10.3527	23.4135
OCT	WP_053777528.1	peptidase_S51_dipeptidase_E_CDS	ISGA_RS13375	ISGA_09870	2.45135	1.77391	2.08831	3.12886
OCT	WP_053777529.1	spermidine_synthase_CDS	ISGA_RS13380	ISGA_09875	1.92603	1.56573	2.13257	5.00013
OCT	WP_053777530.1	serine/threonine_protein_kinase_CDS	ISGA_RS13395	ISGA_09885	2.38213	1.25347	2.72385	3.73997
OCT	WP_053777531.1	polysaccharide_deacetylase_CDS	ISGA_RS13410	ISGA_3197	0.74448	0.330251	0.817443	0.847906
OCT	WP_053777538.1	peroxiredoxin_CDS	ISGA_RS13460	ISGA_3715	324.857	201.058	289.812	301.686
OCT	WP_053777559.1	hypothetical_protein_CDS	ISGA_RS13750	ISGA_10020	14.2177	6.3676	10.4538	15.1808
OCT	WP_053777578.1	glycinenonetRNA_ligase_CDS	ISGA_RS13925	ISGA_10130	45.3861	28.1275	41.8709	76.2074
OCT	WP_053777579.1	hypothetical_protein_CDS	ISGA_RS13930	ISGA_10135	0.61576	0.495273	0.7244	1.75326
OCT	WP_053777584.1	antitoxin_VapB_CDS	ISGA_RS14010	ISGA_10145	21.339	18.3833	13.2591	31.663
OCT	WP_053777585.1	sulfite_reductase_CDS	ISGA_RS14020	ISGA_2729	314.916	253.241	182.38	239.007
OCT	WP_053777586.1	sulfate_ABC_transporter_substrate-binding_protein_CDS	ISGA_RS14060	ISGA_1464	291.76	104.725	147.68	237.717
OCT	WP_053777589.1	alpha/beta_hydrolase_CDS	ISGA_RS14085	ISGA_5793	1.95244	1.70722	2.29692	2.54797
OCT	WP_053777594.1	hypothetical_protein_CDS	ISGA_RS14115	ISGA_10165	3.46516	1.71933	2.995	6.14131
OCT	WP_053777600.1	HAD_family_hydrolase_CDS	ISGA_RS13355	ISGA_09855	20.2218	20.0898	13.1677	17.422
OCT	WP_053777603.1	polyhydroxybutyrate_depolymerase_CDS	ISGA_RS13390	ISGA_5130	5.97935	4.54218	3.85212	9.45837
OCT	WP_053777605.1	hypothetical_protein_CDS	ISGA_RS13470	ISGA_3717	8.1968	6.37716	4.50006	5.29013
OCT	WP_053777608.1	serine_hydrolase_CDS	ISGA_RS13505	ISGA_5322	5.29599	4.13897	5.82843	10.5393
OCT	WP_053777609.1	TetR/AcrR_family_transcriptional_regulator_CDS	ISGA_RS13525	ISGA_09935	1.12991	0.998953	1.32927	4.19212
OCT	WP_053777611.1	pyridoxamine_5'-phosphate_oxidase_CDS	ISGA_RS13545	ISGA_09945	34.2626	20.1216	12.7287	29.2669
OCT	WP_053777613.1	hypothetical_protein_CDS	ISGA_RS13870	ISGA_1468	2.48134	2.54013	2.91913	7.06514
OCT	WP_053777625.1	nitroreductase_CDS	ISGA_RS14195	ISGA_1533	18.9346	11.175	6.81897	11.5527
OCT	WP_053777631.1	serine/threonine-protein_phosphatase_CDS	ISGA_RS14260	ISGA_10215	15.4641	11.912	29.6604	33.7863
OCT	WP_053777632.1	FtsW/RodA/SpoVE_family_cell_cycle_protein_CDS	ISGA_RS14265	ISGA_2709	16.9711	8.18058	17.9301	19.4696
OCT	WP_053777640.1	plasmid_pRiA4b_ORF-3_family_protein_CDS	ISGA_RS14200	ISGA_1534	26.8995	15.7772	11.2539	14.6664
OCT	WP_053777644.1	cutinase_family_protein_CDS	ISGA_RS14315	ISGA_4712	52.2602	34.278	32.3626	60.0037
OCT	WP_053777655.1	helicase_CDS	ISGA_RS14505	ISGA_10280	0.29944	0.403604	0.317044	0.36946
OCT	WP_053777660.1	MarR_family_transcriptional_regulator_CDS	ISGA_RS14590	ISGA_10300	1.59114	1.22163	2.05906	2.71829
OCT	WP_053777662.1	hypothetical_protein_CDS	ISGA_RS14605	ISGA_1737	2.61612	1.40518	1.25388	3.49455
OCT	WP_053777663.1	NAD(P)-dependent_oxidoreductase_CDS	ISGA_RS14625	ISGA_10305	22.681	12.5865	8.50852	21.2521
OCT	WP_053777668.1	peptide_ABC_transporter_substrate-binding_protein_CDS	ISGA_RS14710	ISGA_201	7.41718	28.3543	6.79635	8.85186
OCT	WP_053777675.1	hypothetical_protein_CDS	ISGA_RS14765	ISGA_10345	20.0101	13.8451	14.109	19.4865
OCT	WP_053777691.1	hypothetical_protein_CDS	ISGA_RS14930	ISGA_10405	1.53494	0.261884	0.601917	1.45681
OCT	WP_053777696.1	hypothetical_protein_CDS	ISGA_RS14965	none	0.093678	0.16782	0.220411	0.533459
OCT	WP_053777711.1	glutamine-hydrolyzing_GMP_synthase_CDS	ISGA_RS15100	ISGA_2956	31.5153	18.5097	34.1142	43.4885
OCT	WP_053777714.1	serine/threonine_protein_kinase_CDS	ISGA_RS15125	ISGA_5539	12.0398	8.1181	6.15663	10.9699
OCT	WP_053777719.1	tRNA_(cytidine(34)-2'-O)-methyltransferase_CDS	ISGA_RS15165	ISGA_4774	1.95357	1.23068	2.12146	2.56727
OCT	WP_053777721.1	pyridoxal-5'-phosphate-dependent_protein_subunitbeta_CDS	ISGA_RS15175	ISGA_10510	8.52745	6.40631	4.09909	7.44073
OCT	WP_053777728.1	succinate_dehydrogenase_cytochrome_b556_subunit_CDS	ISGA_RS15265		567.732	296.547	238.484	262.152
OCT	WP_053777734.1	saccharopine_dehydrogenase_CDS	ISGA_RS14355	ISGA_588	0.36802	0.113022	0.17318	1.46701
OCT	WP_053777736.1	SGNH/GDSL_hydrolase_family_protein_CDS	ISGA_RS14440	ISGA_2123	11.496	7.84558	8.16761	10.1407
OCT	WP_053777738.1	hypothetical_protein_CDS	ISGA_RS14475	ISGA_1926	1.17976	3.01928	0	1.67957
OCT	WP_053777744.1	isoprenyl_transferase_CDS	ISGA_RS14580	ISGA_5381	36.6252	25.5876	30.4945	34.1021
OCT	WP_053777746.1	acyl-CoA_dehydrogenase_CDS	ISGA_RS14630	ISGA_10310	44.4919	22.1359	24.6314	46.1654
OCT	WP_053777750.1	TetR/AcrR_family_transcriptional_regulator_CDS	ISGA_RS14795	ISGA_10355	7.69218	6.8793	17.9992	20.2173
OCT	WP_053777755.1	glutamate-1-semialdehyde_21-aminomutase_CDS	ISGA_RS14885		1.89346	1.45374	2.06842	2.79191
OCT	WP_053777758.1	hypothetical_protein_CDS	ISGA_RS15065	ISGA_10460	479.293	330.752	223.159	282.509
OCT	WP_053777766.1	peptide_chain_release_factor_2_CDS	ISGA_RS15340	ISGA_3450	47.3974	27.4603	58.2704	67.0511
OCT	WP_053777770.1	long-chain-acyl-CoA_synthetase_CDS	ISGA_RS15385	ISGA_4018	0.227567	0.10589	0.267717	0.471239
OCT	WP_053777773.1	ABC_transporter_ATP-binding_protein_CDS	ISGA_RS15420	ISGA_2358	3.95734	1.66259	2.74489	3.06119
OCT	WP_053777774.1	hypothetical_protein_CDS	ISGA_RS15425	ISGA_10590	22.4155	12.379	12.4912	18.4753
OCT	WP_053777782.1	acyltransferase_CDS	ISGA_RS15455	ISGA_10600	11.0521	6.22607	6.65721	7.08756
OCT	WP_053777791.1	adenosine_deaminase_CDS	ISGA_RS15535	ISGA_2740	0.470425	0.601963	0.69178	2.00917
OCT	WP_053777818.1	acyl-CoA_thioesterase_CDS	ISGA_RS15770	ISGA_3134	14.3056	23.195	2.18359	2.83581
OCT	WP_053777827.1	glyoxalase/bleomycin_resistance/dioxygenase_family_protein_CDS	ISGA_RS15860	ISGA_3300	8.69446	3.65907	5.45518	12.1028
OCT	WP_053777829.1	hypothetical_protein_CDS	ISGA_RS15870	ISGA_10755	0.649186	0.775328	0.763725	1.23229
OCT	WP_053777830.1	hypothetical_protein_CDS	ISGA_RS15875	ISGA_10760	0.36369	0.27923	0.213929	0.258884
OCT	WP_053777834.1	hypothetical_protein_CDS	ISGA_RS15910	ISGA_5215	6.04415	3.70477	8.16396	9.9858
OCT	WP_053777841.1	hypothetical_protein_CDS	ISGA_RS16000	ISGA_3711	4.96826	3.44716	5.32529	5.34411
OCT	WP_053777846.1	hypothetical_protein_CDS	ISGA_RS16040	ISGA_10795	25.8965	19.7463	28.2745	35.3526
OCT	WP_053777868.1	hypothetical_protein_CDS	ISGA_RS15730	ISGA_3395	4.11151	3.21207	5.0915	7.39374
OCT	WP_053777871.1	hydroxypyruvate_isomerase_CDS	ISGA_RS15830	ISGA_4148	6.40123	3.71137	6.3977	8.8712
OCT	WP_053777872.1	MerR_family_transcriptional_regulator_CDS	ISGA_RS15840	ISGA_2795	14.4772	4.13404	6.81257	9.54591
OCT	WP_053777875.1	MBL_fold_metallo-hydrolase_CDS	ISGA_RS16050	ISGA_10805	5.73233	5.318	3.37185	9.79303
OCT	WP_053777879.1	8-oxoguanine_deaminase_CDS	ISGA_RS16170	ISGA_10845	1.1603	1.30656	2.21815	2.31261
OCT	WP_053777881.1	CbtB-domain_containing_protein_CDS	ISGA_RS16205	ISGA_1677	1276.13	563.48	711.44	1279.12
OCT	WP_053777882.1	glycerol-3-phosphate_dehydrogenase_CDS	ISGA_RS16225	ISGA_10850	21.5341	10.342	15.4333	22.5199
OCT	WP_053777886.1	purine-nucleoside_phosphorylase_CDS	ISGA_RS16270	ISGA_10870	12.8083	7.1845	10.0454	19.4835
OCT	WP_053777887.1	hypothetical_protein_CDS	ISGA_RS16275	ISGA_10875	19.2259	10.6501	12.6308	25.8307
OCT	WP_053777889.1	uracil_phosphoribosyltransferase_CDS	ISGA_RS16285	ISGA_10885	9.17517	5.36084	12.9324	13.8016
OCT	WP_053777896.1	ATPase_CDS	ISGA_RS16320	ISGA_10900	8.40589	2.49295	6.40835	8.72821
OCT	WP_053777937.1	DUF559_domain-containing_protein_CDS	ISGA_RS16310	ISGA_3986	3.5431	2.71053	2.82363	8.6781
OCT	WP_053777943.1	CPBP_family_intramembrane_metalloprotease_CDS	ISGA_RS16640	ISGA_1742	9.23506	4.72693	6.10723	6.22369
OCT	WP_053777944.1	aldehyde_dehydrogenase_CDS	ISGA_RS16750	ISGA_11020	0.080745	0.013776	0.063327	0.15327
OCT	WP_053777949.1	3-(3-hydroxyphenyl)propionate_hydroxylase_CDS	ISGA_RS16830	ISGA_11040	0.132217	0.13535	0.181469	0.313719
OCT	WP_053777959.1	site-specific_DNA-methyltransferase_CDS	ISGA_RS16855	ISGA_3756	0.785981	0.496456	1.27878	1.76178
OCT	WP_053777966.1	hypothetical_protein_CDS	ISGA_RS16990	ISGA_11080	0	0	0.410558	0.993669
OCT	WP_053777972.1	hypothetical_protein_CDS	ISGA_RS17055	ISGA_755	1.26362	1.05102	0.464553	2.2487
OCT	WP_053777973.1	hypothetical_protein_CDS	ISGA_RS17060	ISGA_754	2.42686	1.55273	1.1896	1.72751
OCT	WP_053777980.1	ParA_family_protein_CDS	ISGA_RS16915	ISGA_161	62.8837	41.4084	85.0724	90.302
OCT	WP_053777982.1	SMC-Scp_complex_subunit_ScpB_CDS	ISGA_RS16925	ISGA_11060	7.78748	5.64388	7.29673	7.84898
OCT	WP_053777985.1	esterase_family_protein_CDS	ISGA_RS17030	ISGA_761	6.83847	7.43202	3.69189	8.53534
OCT	WP_053777987.1	hypothetical_protein_CDS	ISGA_RS17130	ISGA_11125	19.8363	10.0692	10.0287	17.2707
OCT	WP_053777988.1	hypothetical_protein_CDS	ISGA_RS17155	ISGA_11140	32.841	43.4069	47.4383	63.9173
OCT	WP_053777994.1	PadR_family_transcriptional_regulator_CDS	ISGA_RS17235	ISGA_11175	15.854	12.4222	12.3752	19.6824
OCT	WP_053777995.1	glutathione_S-transferase_CDS	ISGA_RS17240	ISGA_11180	29.2415	19.0435	13.1546	16.0335
OCT	WP_053778003.1	magnesium_transporter_CDS	ISGA_RS17340	ISGA_11220	13.7449	7.53433	7.14142	12.8065
OCT	WP_053778004.1	DUF1003_domain-containing_protein_CDS	ISGA_RS17345	ISGA_11225	11.8928	8.23843	7.67933	9.675
OCT	WP_053778005.1	murein_transglycosylase_CDS	ISGA_RS17350	ISGA_11230	7.75089	4.511	5.13779	9.07414
OCT	WP_053778006.1	hypothetical_protein_CDS	ISGA_RS17370	ISGA_11240	223.499	195.286	127.159	131.32
OCT	WP_053778007.1	methyltransferase_CDS	ISGA_RS17380	ISGA_11245	4.04769	6.25521	2.74721	5.76251
OCT	WP_053778011.1	biotinnone[acetyl-CoA-carboxylase]_ligase_CDS	ISGA_RS17455	ISGA_11295	6.34458	5.2771	4.9982	11.4519
OCT	WP_053778014.1	cysteine_desulfuration_protein_SufE_CDS	ISGA_RS17485	ISGA_11310	57.0497	40.9241	94.887	111.226
OCT	WP_053778017.1	OHCU_decarboxylase_CDS	ISGA_RS17515	ISGA_11320	8.3229	7.42465	10.9104	13.2031
OCT	WP_053778031.1	DNA-binding_response_regulator_CDS	ISGA_RS17440	ISGA_5481	27.1629	18.3569	18.0695	26.0677
OCT	WP_053778039.1	sn-glycerol-3-phosphate_ABC_transporter_ATP-binding_protein_UgpC_CDS	ISGA_RS17605	ISGA_4988	0.118465	0.181907	0.092911	0.787046
OCT	WP_053778040.1	sulfurtransferase_FdhD_CDS	ISGA_RS17610	ISGA_4989	5.6859	4.23831	4.35115	5.34411
OCT	WP_053778041.1	D-tyrosyl-tRNA(Tyr)_deacylase_CDS	ISGA_RS17615	ISGA_11345	11.6153	9.6916	15.5366	21.2932
OCT	WP_053778043.1	hypothetical_protein_CDS	ISGA_RS17675	ISGA_1016	12.718	8.54998	9.26742	19.9977
OCT	WP_053778044.1	hypothetical_protein_CDS	ISGA_RS17690	ISGA_3419	2.56323	2.01843	0.637887	1.96493
OCT	WP_053778047.1	PE_family_protein_CDS	ISGA_RS17715	ISGA_11375	2.93644	0.501002	1.72727	2.78699
OCT	WP_053778050.1	thymidylate_kinase_CDS	ISGA_RS17755	ISGA_11385	6.8926	5.29192	3.77148	10.0409
OCT	WP_053778063.1	hypothetical_protein_CDS	ISGA_RS17880	ISGA_11440	24.3071	37.3245	12.2553	29.6614
OCT	WP_053778095.1	histidine_kinase_CDS	ISGA_RS18125	ISGA_2172	21.7203	8.03156	13.9636	24.5232
OCT	WP_053778098.1	UDP-N-acetylglucosamine_1-carboxyvinyltransferase_CDS	ISGA_RS18075	ISGA_11485	21.0599	12.3288	21.3661	28.0566
OCT	WP_053778107.1	membrane_protein_CDS	ISGA_RS18200	ISGA_2039	54.277	23.3012	19.2817	54.2762
OCT	WP_053778108.1	hypothetical_protein_CDS	ISGA_RS18205	ISGA_11545	3.97786	2.93191	2.43344	7.70181
OCT	WP_053778109.1	signal_protein_PDZ_CDS	ISGA_RS18210	ISGA_1522	12.6839	8.25523	7.19866	9.69217
OCT	WP_053778111.1	hypothetical_protein_CDS	ISGA_RS18235	ISGA_11550	3445.62	2170.08	1063.78	1657.06
OCT	WP_053778120.1	adenylyltransferase/sulfurtransferase_MoeZ_CDS	ISGA_RS18310	ISGA_11560	321.372	547.443	30.8126	53.7382
OCT	WP_053778121.1	TetR/AcrR_family_transcriptional_regulator_CDS	ISGA_RS18320	ISGA_2512	37.9443	29.6901	26.253	58.4054
OCT	WP_053778124.1	ParA_family_protein_CDS	ISGA_RS18345	ISGA_3184	58.8811	32.6164	40.9289	41.5302
OCT	WP_053778125.1	hypothetical_protein_CDS	ISGA_RS18350	ISGA_3183	49.4618	30.1246	44.0611	55.8593
OCT	WP_053778127.1	Cys-tRNA(Pro)_deacylase_CDS	ISGA_RS18380	ISGA_11575	2.37507	1.68843	1.39706	4.50838
OCT	WP_053778128.1	SOS_response-associated_peptidase_CDS	ISGA_RS18385	ISGA_4381	28.2886	27.7212	14.2221	16.1781
OCT	WP_053778129.1	NAD(P)/FAD-dependent_oxidoreductase_CDS	ISGA_RS18395	ISGA_11580	13.0838	7.38408	12.8836	17.5399
OCT	WP_053778151.1	glyoxalase_CDS	ISGA_RS18555	ISGA_11615	4.89466	1.5823	1.61635	2.20052
OCT	WP_053778152.1	TetR/AcrR_family_transcriptional_regulator_CDS	ISGA_RS18560	ISGA_11620	28.8527	21.036	32.8579	47.5244
OCT	WP_053778157.1	GntR_family_transcriptional_regulator_CDS	ISGA_RS18610	ISGA_282	1.66458	1.16183	1.33518	2.80066
OCT	WP_053778160.1	hypothetical_protein_CDS	ISGA_RS18685	ISGA_4221	363.962	75.4644	131.275	168.512
OCT	WP_053778168.1	NAD-dependent_epimerase_CDS	ISGA_RS18630	ISGA_2567	3.21954	1.9991	3.16666	3.90726
OCT	WP_053778169.1	sulfurtransferase_CDS	ISGA_RS18665	ISGA_2480	10.0872	8.39362	10.541	15.4036
OCT	WP_053778173.1	3-methyladenine_DNA_glycosylase_CDS	ISGA_RS18720	ISGA_2809	2.29665	2.1682	1.56107	1.59849
OCT	WP_053778178.1	acetyl-CoA_C-acyltransferase_CDS	ISGA_RS18785	ISGA_4903	1.69787	0.698647	1.99743	3.50729
OCT	WP_053778179.1	LysR_family_transcriptional_regulator_CDS	ISGA_RS18790	ISGA_2228	2.03188	1.89802	3.28677	4.62832
OCT	WP_053778180.1	FMN-binding_protein_CDS	ISGA_RS18805	ISGA_11660	8.01936	4.88652	2.995	9.06095
OCT	WP_053778181.1	MBL_fold_metallo-hydrolase_CDS	ISGA_RS18835	ISGA_4826	17.1945	12.6458	10.783	16.9734
OCT	WP_053778183.1	FAD-linked_oxidoreductase_CDS	ISGA_RS18850	ISGA_810	17.8695	9.20918	17.0558	18.6763
OCT	WP_053778191.1	NADPH:quinone_oxidoreductase_family_protein_CDS	ISGA_RS18940	ISGA_5673	10.7747	8.14556	8.96316	13.8633
OCT	WP_053778192.1	class_I_SAM-dependent_methyltransferase_CDS	ISGA_RS18945	ISGA_11710	3.48556	3.49381	2.39198	6.61632
OCT	WP_053778194.1	monooxygenase_CDS	ISGA_RS18955	ISGA_1374	0.199838	0.131511	0.302266	0.406428
OCT	WP_053778195.1	glycosyltransferase_family_1_protein_CDS	ISGA_RS18990	ISGA_3827	6.77385	3.21615	3.53376	10.6473
OCT	WP_053778196.1	ferredoxin_CDS	ISGA_RS18995	ISGA_3860	1.20981	0.993111	2.01404	4.09463
OCT	WP_053778197.1	acyl-ACP_thioesterase_CDS	ISGA_RS19000	ISGA_4160	16.3743	7.10766	7.82784	17.4629
OCT	WP_053778200.1	RNA-binding_S4_domain-containing_protein_CDS	ISGA_RS19015	ISGA_5106	35.4372	24.0829	18.1589	22.0456
OCT	WP_053778205.1	MarR_family_transcriptional_regulator_CDS	ISGA_RS19060	ISGA_11735	30.6772	26.9736	23.0615	36.6063
OCT	WP_053778208.1	carbon-nitrogen_hydrolase_CDS	ISGA_RS19120	ISGA_11750	12.8653	4.73903	3.41966	3.52521
OCT	WP_053778211.1	oxidoreductase_CDS	ISGA_RS18795	ISGA_2227	4.13166	1.04417	1.06326	1.24994
OCT	WP_053778213.1	antitoxin_CDS	ISGA_RS18825	ISGA_4273	1673.47	843.752	721.255	1175.64
OCT	WP_053778215.1	alanine_racemase_CDS	ISGA_RS18845	ISGA_812	6.55646	4.00063	8.73914	13.0586
OCT	WP_053778222.1	AAA_family_ATPase_CDS	ISGA_RS19145	ISGA_11760	3.13967	1.97788	3.46631	5.36376
OCT	WP_053778223.1	hypothetical_protein_CDS	ISGA_RS19155	ISGA_11765	4.92608	3.73706	3.622	4.75884
OCT	WP_053778228.1	hypothetical_protein_CDS	ISGA_RS19290	ISGA_4909	17.5026	16.6142	4.86688	9.514
OCT	WP_053778237.1	hypothetical_protein_CDS	ISGA_RS19345	ISGA_11820	3.69455	2.02612	6.20914	7.51396
OCT	WP_053778244.1	HK97_family_phage_prohead_protease_CDS	ISGA_RS19430	ISGA_11840	1.22488	0.417966	0.720495	1.16254
OCT	WP_053778245.1	acyl-CoA_dehydrogenase_CDS	ISGA_RS19455	ISGA_11850	0.584853	0.280645	1.07506	1.24894
OCT	WP_053778249.1	type_VII_secretion_AAA-ATPase_EccA_CDS	ISGA_RS19495	ISGA_4898	1.65503	1.00596	1.70366	2.00277
OCT	WP_053778251.1	hypothetical_protein_CDS	ISGA_RS19520	ISGA_11880	0.257614	0.395575	0.606131	0.733506
OCT	WP_053778252.1	glutamatenonecysteine_ligase_CDS	ISGA_RS19525	ISGA_3690	7.90874	4.14036	3.75801	4.54774
OCT	WP_053778265.1	LLM_class_flavin-dependent_oxidoreductase_CDS	ISGA_RS19645	ISGA_4167	0.037831	0.058091	0.311543	0.323153
OCT	WP_053778268.1	acyl-CoA_dehydrogenase_CDS	ISGA_RS19720	ISGA_1449	0.071418	0.127942	0.126027	0.610045
OCT	WP_053778270.1	LysR_family_transcriptional_regulator_CDS	ISGA_RS19330	ISGA_11805	0.667299	0.658712	0.672885	3.25715
OCT	WP_053778271.1	aromatic_ring-hydroxylating_dioxygenase_subunit_alpha_CDS	ISGA_RS19350	ISGA_11825	1.82584	0.657644	1.78998	3.36954
OCT	WP_053778279.1	RidA_family_protein_CDS	ISGA_RS19765	ISGA_1027	12.4844	11.9281	5.87481	10.0716
OCT	WP_053778289.1	FUSC_family_protein_CDS	ISGA_RS19890	ISGA_12010	1.53836	0.971128	3.71004	4.45318
OCT	WP_053778290.1	hypothetical_protein_CDS	ISGA_RS19900	none	0	0.124451	0	0.346149
OCT	WP_053778292.1	DNA-binding_response_regulator_CDS	ISGA_RS19910	ISGA_12025	2.05081	1.73743	3.24458	4.22845
OCT	WP_053778296.1	DUF2516_domain-containing_protein_CDS	ISGA_RS19945	ISGA_2247	192.826	179.108	92.6966	238.287
OCT	WP_053778300.1	XRE_family_transcriptional_regulator_CDS	ISGA_RS19985	ISGA_12075	1.8769	2.0909	3.76667	5.34411
OCT	WP_053778304.1	hypothetical_protein_CDS	ISGA_RS20035	ISGA_12090	24.2384	18.1344	25.8943	47.57
OCT	WP_053778314.1	transglutaminase_family_protein_CDS	ISGA_RS19815	ISGA_4199	5.35234	4.41866	3.52072	4.42445
OCT	WP_053778316.1	XRE_family_transcriptional_regulator_CDS	ISGA_RS19835	ISGA_11995	2.18294	1.21449	3.12636	4.05358
OCT	WP_053778322.1	DUF445_domain-containing_protein_CDS	ISGA_RS19965	ISGA_2244	15.6484	8.57407	5.82086	10.0145
OCT	WP_053778323.1	TetR/AcrR_family_transcriptional_regulator_CDS	ISGA_RS19970	ISGA_3557	14.8385	7.87986	12.2923	22.8854
OCT	WP_053778327.1	acetylornithine_deacetylase_CDS	ISGA_RS20055	ISGA_4083	22.1648	16.1123	38.2686	41.5748
OCT	WP_053778334.1	DoxX_family_membrane_protein_CDS	ISGA_RS20220	ISGA_12155	7.00904	4.63246	8.52586	10.9472
OCT	WP_053778343.1	TIGR03560_family_F420-dependent_LLM_class_oxidoreductase_CDS	ISGA_RS20325	ISGA_1184	16.0977	12.5844	15.6264	24.1699
OCT	WP_053778346.1	PspC_domain-containing_protein_CDS	ISGA_RS20245	ISGA_2875	64.3889	42.5697	31.5622	53.4727
OCT	WP_053778354.1	LysR_family_transcriptional_regulator_CDS	ISGA_RS20425	ISGA_865	4.45906	3.08789	3.24004	6.72158
OCT	WP_053778359.1	hypothetical_protein_CDS	ISGA_RS20475	ISGA_3820	3.23758	1.81751	1.74467	2.85473
OCT	WP_053778365.1	NADPH-dependent_oxidoreductase_CDS	ISGA_RS20350	ISGA_1409	3.47778	1.51637	2.42452	5.50129
OCT	WP_053778367.1	hypothetical_protein_CDS	ISGA_RS20365	ISGA_1406	4.43072	2.19267	1.26711	2.78799
OCT	WP_053778369.1	MFS_transporter_CDS	ISGA_RS20405	ISGA_870	629.384	12.8148	5.35792	11.9647
OCT	WP_053778371.1	VOC_family_protein_CDS	ISGA_RS20415	ISGA_867	19.9221	12.7463	6.4654	13.6921
OCT	WP_053778372.1	hypothetical_protein_CDS	ISGA_RS20420	ISGA_866	27.0494	28.2922	21.8602	62.2842
OCT	WP_053778374.1	organic_hydroperoxide_resistance_protein_CDS	ISGA_RS20435	ISGA_863	31.1535	23.489	9.43683	9.56087
OCT	WP_053778376.1	alpha/beta_hydrolase_CDS	ISGA_RS20485	ISGA_2607	0.901648	0.315766	0.390795	0.405359
OCT	WP_053778380.1	IclR_family_transcriptional_regulator_CDS	ISGA_RS20565	ISGA_798	1.15719	0.473844	0.476477	1.4827
OCT	WP_053778381.1	EthD_family_reductase_CDS	ISGA_RS20570	ISGA_797	2.48134	1.58758	0.729783	1.76628
OCT	WP_053778383.1	TetR/AcrR_family_transcriptional_regulator_CDS	ISGA_RS20600	ISGA_2837	4.06982	2.08312	5.13821	6.21798
OCT	WP_053778384.1	NAD(P)-dependent_oxidoreductase_CDS	ISGA_RS20625	ISGA_2781	5.70595	2.1491	4.17959	6.43734
OCT	WP_053778389.1	FadR_family_transcriptional_regulator_CDS	ISGA_RS20690	ISGA_12265	2.01298	2.53291	2.07212	6.20921
OCT	WP_053778390.1	competence/damage-inducible_protein_A_CDS	ISGA_RS20710	ISGA_2604	5.02675	4.59674	2.63229	5.32363
OCT	WP_053778394.1	TetR/AcrR_family_transcriptional_regulator_CDS	ISGA_RS20760	ISGA_12275	2.70494	1.38451	2.69262	2.96224
OCT	WP_053778395.1	aspartate_aminotransferase_family_protein_CDS	ISGA_RS20775	ISGA_12285	2.15166	1.77784	1.04868	2.01297
OCT	WP_053778397.1	MCE_family_protein_CDS	ISGA_RS20805	ISGA_1491	0.040829	0.062695	0.192132	0.232508
OCT	WP_053778409.1	TIGR03618_family_F420-dependent_PPOX_class_oxidoreductase_CDS	ISGA_RS20770	ISGA_12280	34.463	16.2723	21.686	26.2432
OCT	WP_053778411.1	pirin_family_protein_CDS	ISGA_RS20855	ISGA_12310	11.3116	32.496	9.04688	13.876
OCT	WP_053778414.1	sensor_histidine_kinase_CDS	ISGA_RS20885	ISGA_4504	4.54209	2.24925	3.47543	4.94178
OCT	WP_053778416.1	FMN-dependent_monooxygenase_CDS	ISGA_RS20900	ISGA_12320	97.1914	53.1572	72.6417	83.2403
OCT	WP_053778421.1	NADPH:quinone_oxidoreductase_family_protein_CDS	ISGA_RS20940	ISGA_5491	1.54568	0.678129	1.29885	1.63467
OCT	WP_053778422.1	NAD(P)-dependent_oxidoreductase_CDS	ISGA_RS20945	ISGA_12340	1.54568	0.569629	0.945564	1.40833
OCT	WP_053778429.1	TetR_family_transcriptional_regulator_CDS	ISGA_RS21045	ISGA_12365	20.1861	16.4075	22.5128	31.7269
OCT	WP_053778432.1	dioxygenase_CDS	ISGA_RS21065	ISGA_853	43.5169	72.7554	6.784	8.80207
OCT	WP_053778435.1	serine/threonine_protein_kinase_CDS	ISGA_RS21100	ISGA_4150	4.34845	4.48653	2.49741	8.28676
OCT	WP_053778438.1	hypothetical_protein_CDS	ISGA_RS21120	ISGA_77	23.8005	8.58361	10.587	13.6546
OCT	WP_053778439.1	hypothetical_protein_CDS	ISGA_RS21125	ISGA_12370	83.5587	49.5683	26.2137	48.8036
OCT	WP_053778440.1	hypothetical_protein_CDS	ISGA_RS21135	ISGA_75	0.38368	0.274939	0.993023	2.18491
OCT	WP_053778441.1	damage-inducible_protein_CDS	ISGA_RS21145	ISGA_73	2.66883	0.887216	1.43229	3.93659
OCT	WP_053778442.1	DUF262_domain-containing_protein_CDS	ISGA_RS21150	ISGA_12375	9.33259	3.2765	5.6544	6.01416
OCT	WP_053778443.1	hypothetical_protein_CDS	ISGA_RS21155	ISGA_3863	0.382517	0.097895	0.225003	0.233388
OCT	WP_053778455.1	hypothetical_protein_CDS	ISGA_RS21215	ISGA_258	0.799188	0.25173	0.795547	1.22529
OCT	WP_053778469.1	bifunctional_UDP-N-acetylglucosamine_diphosphorylase/glucosamine-1-phosphate_N-acetyltransferase_GlmU_CDS	ISGA_RS21320	ISGA_2365	5.1447	3.16266	3.08859	8.00384
OCT	WP_053778471.1	flavin_reductase_CDS	ISGA_RS21330	ISGA_2363	0.397056	0.254039	0.233555	1.41318
OCT	WP_053778473.1	PadR_family_transcriptional_regulator_CDS	ISGA_RS21380	ISGA_12460	0.38368	0.314216	0.541649	1.09246
OCT	WP_053778484.1	hypothetical_protein_CDS	ISGA_RS21525	ISGA_12500	187.814	200.052	63.5998	92.358
OCT	WP_053778487.1	FHA_domain-containing_protein_CDS	ISGA_RS21540	ISGA_12505	7.61052	2.96849	4.04515	5.48265
OCT	WP_053778495.1	16S_rRNA_(cytidine(1402)-2'-O)-methyltransferase_CDS	ISGA_RS21485	ISGA_231	6.15977	4.44141	5.04109	9.30318
OCT	WP_053778500.1	cytochrome_P450_CDS	ISGA_RS21600	ISGA_12525	8.18794	1.5633	1.94945	3.51554
OCT	WP_053778501.1	cytochrome_P450_CDS	ISGA_RS21610	ISGA_4423	12.6892	1.7542	3.49874	5.24207
OCT	WP_053778504.1	TIGR03084_family_protein_CDS	ISGA_RS21650	ISGA_12540	0.512516	0.262329	0.736928	1.62143
OCT	WP_053778505.1	DUF1446_domain-containing_protein_CDS	ISGA_RS21655	ISGA_12545	0.727195	0.214304	0.699952	1.38037
OCT	WP_053778513.1	hypothetical_protein_CDS	ISGA_RS21710	ISGA_12570	6.3935	2.34948	2.31432	2.80066
OCT	WP_053778521.1	aldehyde_dehydrogenase_CDS	ISGA_RS21590	ISGA_12520	0.532994	0.218249	0.156758	0.45528
OCT	WP_053778522.1	PaaI_family_thioesterase_CDS	ISGA_RS21645	ISGA_12535	3.20763	2.59749	2.75977	7.36102
OCT	WP_053778527.1	short-chain_dehydrogenase_CDS	ISGA_RS21835	ISGA_2598	0.760309	0.478967	0.963257	1.16568
OCT	WP_053778528.1	arsenic_transporter_CDS	ISGA_RS21865	ISGA_3149	0.571132	0.487219	1.56776	1.71653
OCT	WP_053778530.1	DNA-binding_protein_CDS	ISGA_RS21885	ISGA_4998	0.289078	0.190239	0.48583	1.17585
OCT	WP_053778535.1	AraC_family_transcriptional_regulator_CDS	ISGA_RS21935	ISGA_12640	1.43954	3.18498	1.20186	3.3055
OCT	WP_053778540.1	HAMP_domain-containing_protein_CDS	ISGA_RS21980	none	3.12212	1.6256	2.89131	3.67848
OCT	WP_053778541.1	sensor_histidine_kinase_CDS	ISGA_RS21985	ISGA_5167	2.40439	1.06659	1.54095	2.05382
OCT	WP_053778546.1	MFS_transporter_CDS	ISGA_RS22015	ISGA_12660	7.60143	4.18884	6.05788	6.28363
OCT	WP_053778561.1	alpha/beta_hydrolase_CDS	ISGA_RS22115	ISGA_5713	14.1151	7.11233	7.10742	8.91377
OCT	WP_053778570.1	rhodanese-like_domain-containing_protein_CDS	ISGA_RS22215	ISGA_3495	224.048	146.652	121.115	264.316
OCT	WP_053778573.1	CPBP_family_intramembrane_metalloprotease_CDS	ISGA_RS22245	ISGA_5718	2.19867	2.01384	1.76977	3.95387
OCT	WP_053778574.1	prephenate_dehydratase_CDS	ISGA_RS22255	ISGA_12740	40.6824	47.1399	27.5959	28.0962
OCT	WP_053778582.1	1-acyl-sn-glycerol-3-phosphate_acyltransferase_CDS	ISGA_RS22310	ISGA_12770	25.4327	14.7045	18.9468	29.922
OCT	WP_053778588.1	hypothetical_protein_CDS	ISGA_RS22345	ISGA_12795	1.6581	0.995266	0.957506	2.5606
OCT	WP_053778589.1	hypothetical_protein_CDS	ISGA_RS22375	ISGA_1306	1.57061	1.16121	2.15568	2.7329
[truncated: 192 more rows]
